# Supplementary material for: Selection signatures of wool color in Gangba sheep revealed by genome-wide SNP discovery
Source: BMC Genomics. 2024 Jun 17;25:606. doi: 10.1186/s12864-024-10464-2 (PMC11181613; doi:10.1186/s12864-024-10464-2)
Supplement: Supplementary file 1 — Supplementary Material 1: Table S1. Statistics of base information before and after filtering. [file 12864_2024_10464_MOESM1_ESM.xlsx]

## Sheet: Sheet1
Table S1. Statistics of base information before and after filtering.
Sample	Clean_Data(bp)	Q20(%)	Q30(%)	N(%)	GC(%)	HQ_Clean_Data(bp)	HQ_Q20(%)	HQ_Q30(%)	HQ_N(%)	HQ_GC(%)
GBW1	14898860700	14471972524(97.13%)	13771690000(92.43%)	252861(0.0%)	6661946845(44.72%)	14223335396	13853574776(97.4%)	13197082221(92.78%)	158455(0.0%)	6317554925(44.42%)
GBW2	16496399400	16033401436(97.19%)	15239765787(92.38%)	245510(0.0%)	7309308557(44.3%)	15769346163	15363862592(97.43%)	14619791314(92.71%)	161321(0.0%)	6936191127(43.98%)
GBW3	17826058500	17350814521(97.33%)	16524341676(92.7%)	258501(0.0%)	7890165496(44.26%)	16938909883	16528815329(97.58%)	15758676762(93.03%)	171353(0.0%)	7434163578(43.89%)
GBW4	17309888100	16762951003(96.84%)	15875264615(91.71%)	215184(0.0%)	7616790261(44.0%)	16428733770	15958164351(97.14%)	15132066999(92.11%)	185166(0.0%)	7161973042(43.59%)
GBW5	14522690100	14107768380(97.14%)	13405725440(92.31%)	182167(0.0%)	6388932539(43.99%)	13753851162	13402270999(97.44%)	12753935364(92.73%)	156482(0.0%)	5992758636(43.57%)
GBW6	15000281400	14536488159(96.91%)	13768370247(91.79%)	175579(0.0%)	6656931331(44.38%)	14082174108	13694604307(97.25%)	12993503478(92.27%)	148601(0.0%)	6182603485(43.9%)
GBW7	14477170500	14013607562(96.8%)	13266981958(91.64%)	169934(0.0%)	6452189497(44.57%)	13612316380	13226888398(97.17%)	12540507292(92.13%)	140753(0.0%)	6013474289(44.18%)
GBW8	14255362200	13759189267(96.52%)	12954527283(90.87%)	163347(0.0%)	6266043006(43.96%)	13423673558	13008242943(96.91%)	12265747210(91.37%)	136979(0.0%)	5840998562(43.51%)
GBW9	17921682600	17301745241(96.54%)	16325021093(91.09%)	203222(0.0%)	7939144275(44.3%)	17243083096	16702733168(96.87%)	15775816604(91.49%)	136862(0.0%)	7588276789(44.01%)
GBW10	15727923900	15286162891(97.19%)	14535668832(92.42%)	246355(0.0%)	6916369004(43.98%)	15114787190	14725621045(97.43%)	14017589155(92.74%)	148464(0.0%)	6603102046(43.68%)
GBW11	16349013900	15837632059(96.87%)	15008419853(91.8%)	445791(0.0%)	7268378385(44.46%)	15754156687	15302617093(97.13%)	14514830499(92.13%)	333358(0.0%)	6958366442(44.17%)
GBW12	17886976500	17339093682(96.94%)	16420268386(91.8%)	322063(0.0%)	7892534890(44.12%)	17160174636	16681437691(97.21%)	15814470539(92.16%)	236707(0.0%)	7511364346(43.77%)
GBW13	17954413200	17387437750(96.84%)	16457765461(91.66%)	496769(0.0%)	7982080854(44.46%)	17371938499	16867222222(97.09%)	15979149981(91.98%)	409073(0.0%)	7675179613(44.18%)
GBW14	16879855500	16332253948(96.76%)	15437828215(91.46%)	522034(0.0%)	7434341135(44.04%)	16173708108	15692929119(97.03%)	14848779683(91.81%)	426160(0.0%)	7064254542(43.68%)
GBW15	17788481100	17246937826(96.96%)	16335732979(91.83%)	601694(0.0%)	7908612771(44.46%)	17097514228	16629315537(97.26%)	15770076660(92.24%)	488638(0.0%)	7543216384(44.12%)
GBW16	15981900300	15497423312(96.97%)	14695348990(91.95%)	375270(0.0%)	7150007807(44.74%)	15310852462	14890567904(97.25%)	14137723578(92.34%)	278691(0.0%)	6798702007(44.4%)
GBW17	15235725600	14761047763(96.88%)	13991892873(91.84%)	358285(0.0%)	6796181377(44.6%)	14726478682	14306936372(97.15%)	13573584337(92.17%)	265101(0.0%)	6532069184(44.36%)
GBW18	16609687200	16064398300(96.72%)	15213480954(91.59%)	270083(0.0%)	7351357917(44.26%)	15912418306	15447633705(97.08%)	14646666630(92.05%)	150387(0.0%)	6990718618(43.93%)
GBW19	14144708700	13693167146(96.81%)	12974405536(91.73%)	164955(0.0%)	6379928565(45.1%)	13318819480	12944807849(97.19%)	12283072057(92.22%)	137600(0.0%)	5954217362(44.7%)
GBW20	15415971300	14863614538(96.42%)	14013044519(90.9%)	190468(0.0%)	6959087321(45.14%)	14648386749	14170444814(96.74%)	13379385872(91.34%)	165551(0.0%)	6561008956(44.79%)
GBB1	14409143700	13905861557(96.51%)	13118184520(91.04%)	136388(0.0%)	6485086753(45.0%)	13774076070	13346301132(96.89%)	12605950397(91.52%)	123096(0.0%)	6152399394(44.67%)
GBB2	15572495100	15114186991(97.06%)	14355408568(92.18%)	264384(0.0%)	7035901407(45.18%)	14843607109	14454201964(97.38%)	13748486000(92.62%)	161422(0.0%)	6656914499(44.84%)
GBB3	14904158400	14420568872(96.76%)	13638661761(91.51%)	261637(0.0%)	6748094492(45.28%)	14183925447	13765703644(97.05%)	13037019700(91.91%)	161142(0.0%)	6374810251(44.94%)
GBB4	16754214000	16186072134(96.61%)	15280743113(91.21%)	292378(0.0%)	7606888863(45.4%)	15903876639	15413807136(96.92%)	14572484561(91.63%)	179000(0.0%)	7161181259(45.03%)
GBB5	24203347500	23322010482(96.36%)	21972778652(90.78%)	346604(0.0%)	10843798752(44.8%)	23188799574	22424303813(96.7%)	21152912555(91.22%)	234317(0.0%)	10304799076(44.44%)
GBB6	18448682100	17927764798(97.18%)	17076849899(92.56%)	314243(0.0%)	8277530455(44.87%)	17516550193	17086086741(97.54%)	16302000578(93.07%)	191574(0.0%)	7789197938(44.47%)
GBB7	15993161700	15504071604(96.94%)	14664585772(91.69%)	279286(0.0%)	7165753478(44.8%)	15316460913	14887742405(97.2%)	14099675126(92.06%)	161619(0.0%)	6812119382(44.48%)
GBB8	14200405800	13779701718(97.04%)	13066222557(92.01%)	245173(0.0%)	6364034739(44.82%)	13513953434	13155750544(97.35%)	12491070812(92.43%)	144273(0.0%)	6008973665(44.46%)
GBB9	14785974600	14327086154(96.9%)	13596003780(91.95%)	270786(0.0%)	6640128451(44.9%)	14017115561	13638113007(97.3%)	12962522791(92.48%)	158784(0.0%)	6237514528(44.5%)
GBB10	15159724800	14536540702(95.89%)	13547512534(89.37%)	70550(0.0%)	6873620443(45.34%)	14232093983	13711796512(96.34%)	12798703871(89.93%)	66149(0.0%)	6383360385(44.86%)
GBB11	14740914300	14237487524(96.58%)	13394621106(90.87%)	253258(0.0%)	6714041581(45.54%)	14067830550	13632031686(96.9%)	12845278415(91.31%)	156291(0.0%)	6358761754(45.2%)
GBB12	14904994500	14358249861(96.33%)	13524068815(90.74%)	254435(0.0%)	6843939788(45.92%)	14085479935	13619763814(96.69%)	12849318890(91.22%)	156899(0.0%)	6416394475(45.56%)
GBB13	18198202800	17621728193(96.83%)	16677183871(91.64%)	265015(0.0%)	8271038343(45.44%)	17314892307	16820478026(97.14%)	15941694523(92.07%)	177230(0.0%)	7806900517(45.08%)
GBB14	19772628300	19190124355(97.05%)	18258802257(92.34%)	338415(0.0%)	8951357445(45.28%)	18756892518	18266352548(97.38%)	17402692020(92.78%)	209127(0.0%)	8417274080(44.88%)
GBB15	16536677400	15875481508(96.0%)	14794721098(89.47%)	282540(0.0%)	7466806607(45.16%)	15918149270	15327663114(96.29%)	14299402987(89.83%)	163751(0.0%)	7134729512(44.82%)
GBB16	14489083200	14062350909(97.05%)	13309579684(91.86%)	246854(0.0%)	6519300344(45.0%)	13853572896	13485356646(97.34%)	12781778824(92.26%)	142814(0.0%)	6183480787(44.64%)
GBB17	16263264900	15741609821(96.79%)	14894703007(91.58%)	301427(0.0%)	7384621932(45.4%)	15517647601	15067254507(97.1%)	14278668921(92.02%)	176253(0.0%)	6994045092(45.07%)
GBB18	14965323000	14497418146(96.87%)	13734224062(91.77%)	275825(0.0%)	6741908340(45.05%)	14382648752	13976573981(97.18%)	13256221703(92.17%)	162515(0.0%)	6436646542(44.76%)
GBB19	15498776100	14991513162(96.73%)	14190948780(91.56%)	286863(0.0%)	7087853220(45.73%)	14695939311	14271324852(97.11%)	13529789525(92.06%)	166234(0.0%)	6667203451(45.37%)
GBB20	16765644000	15876746251(94.7%)	14551245591(86.79%)	116901(0.0%)	7565940696(45.13%)	15939200058	15153527042(95.07%)	13907255413(87.25%)	93775(0.0%)	7130348417(44.74%)
* HQ: High Quality; Q20(%): Number of sequenced bases with quality value of Q20 or above and percentage of clean data; Q30(%): Number of sequenced bases with a quality value of Q30 or above and percentage of clean data; N(%): Number of N bases in single-ended reads and percentage of clean data; GC(%): Number of bases containing G and C before filtering and percentage of GC data.
