# Supplementary material for: Selection signatures of wool color in Gangba sheep revealed by genome-wide SNP discovery
Source: BMC Genomics. 2024 Jun 17;25:606. doi: 10.1186/s12864-024-10464-2 (PMC11181613; doi:10.1186/s12864-024-10464-2)
Supplement: Supplementary file 2 — Supplementary Material 2: Table S2. Reads filter information statistics. [file 12864_2024_10464_MOESM2_ESM.xlsx]

## Sheet: Sheet1
Table S2. Reads filter information statistics.
Sample	Clean_Reads_Num	HQ_Clean_Reads_Num(%)	Read_length	adapter(%)	low_quality(%)	polyA(%)	N(%)
GBW1	99325738	98650826(99.32%)	150 + 150	215560(0.22%)	908672(0.46%)	0(0.0%)	10032(0.01%)
GBW2	109975996	109345896(99.43%)	150 + 150	221658(0.2%)	806808(0.37%)	0(0.0%)	10076(0.0%)
GBW3	118840390	118194020(99.46%)	150 + 150	230210(0.19%)	822048(0.35%)	0(0.0%)	10272(0.0%)
GBW4	115399254	114488128(99.21%)	150 + 150	373402(0.32%)	1073484(0.47%)	0(0.0%)	1964(0.0%)
GBW5	96817934	96084000(99.24%)	150 + 150	280194(0.29%)	905828(0.47%)	0(0.0%)	1652(0.0%)
GBW6	100001876	99146678(99.14%)	150 + 150	362368(0.36%)	983848(0.49%)	0(0.0%)	1812(0.0%)
GBW7	96514470	95780522(99.24%)	150 + 150	234232(0.24%)	997308(0.52%)	0(0.0%)	2124(0.0%)
GBW8	95035748	94365930(99.3%)	150 + 150	223844(0.24%)	890044(0.47%)	0(0.0%)	1904(0.0%)
GBW9	119477884	118496540(99.18%)	150 + 150	281708(0.24%)	1396376(0.58%)	0(0.0%)	2896(0.0%)
GBW10	104852826	104170630(99.35%)	150 + 150	237724(0.23%)	879804(0.42%)	0(0.0%)	9140(0.0%)
GBW11	108993426	108156232(99.23%)	150 + 150	270250(0.25%)	1123556(0.52%)	0(0.0%)	10332(0.0%)
GBW12	119246510	118240912(99.16%)	150 + 150	375024(0.31%)	1255092(0.53%)	0(0.0%)	6056(0.0%)
GBW13	119696088	118765430(99.22%)	150 + 150	286720(0.24%)	1281796(0.54%)	0(0.0%)	6080(0.0%)
GBW14	112532370	111619220(99.19%)	150 + 150	361766(0.32%)	1096428(0.49%)	0(0.0%)	6340(0.0%)
GBW15	118589874	117600902(99.17%)	150 + 150	371128(0.31%)	1227980(0.52%)	0(0.0%)	7708(0.0%)
GBW16	106546002	105759068(99.26%)	150 + 150	279916(0.26%)	1004708(0.47%)	0(0.0%)	9328(0.0%)
GBW17	101571504	100858784(99.3%)	150 + 150	216854(0.21%)	982400(0.48%)	0(0.0%)	9332(0.0%)
GBW18	110731248	109830144(99.19%)	150 + 150	269520(0.24%)	1253572(0.57%)	0(0.0%)	9596(0.0%)
GBW19	94298058	93637264(99.3%)	150 + 150	207806(0.22%)	903956(0.48%)	0(0.0%)	2020(0.0%)
GBW20	102773142	101718150(98.97%)	150 + 150	310346(0.3%)	1487724(0.72%)	0(0.0%)	1568(0.0%)
GBB1	96060958	95263340(99.17%)	150 + 150	270090(0.28%)	1054148(0.55%)	0(0.0%)	908(0.0%)
GBB2	103816634	103014710(99.23%)	150 + 150	304190(0.29%)	984776(0.47%)	0(0.0%)	10692(0.01%)
GBB3	99361056	98656294(99.29%)	150 + 150	297050(0.3%)	807368(0.41%)	0(0.0%)	8056(0.0%)
GBB4	111694760	110843954(99.24%)	150 + 150	350168(0.31%)	992236(0.44%)	0(0.0%)	9040(0.0%)
GBB5	161355650	159832756(99.06%)	150 + 150	576106(0.36%)	1880380(0.58%)	0(0.0%)	13196(0.0%)
GBB6	122991214	122013844(99.21%)	150 + 150	397942(0.32%)	1146112(0.47%)	0(0.0%)	12744(0.01%)
GBB7	106621078	105894556(99.32%)	150 + 150	277010(0.26%)	885688(0.42%)	0(0.0%)	13336(0.01%)
GBB8	94669372	94010470(99.3%)	150 + 150	265432(0.28%)	775620(0.41%)	0(0.0%)	11320(0.01%)
GBB9	98573164	97880532(99.3%)	150 + 150	296636(0.3%)	778836(0.4%)	0(0.0%)	13156(0.01%)
GBB10	101064832	100271358(99.21%)	150 + 150	366226(0.36%)	854496(0.42%)	0(0.0%)	0(0.0%)
GBB11	98272762	97498514(99.21%)	150 + 150	353952(0.36%)	832692(0.42%)	0(0.0%)	7900(0.0%)
GBB12	99366630	98415852(99.04%)	150 + 150	326974(0.33%)	1239864(0.62%)	0(0.0%)	7744(0.0%)
GBB13	121321352	120440604(99.27%)	150 + 150	347644(0.29%)	1055904(0.44%)	0(0.0%)	10304(0.0%)
GBB14	131817522	130707350(99.16%)	150 + 150	426504(0.32%)	1354060(0.51%)	0(0.0%)	13276(0.01%)
GBB15	110244516	109364490(99.2%)	150 + 150	357574(0.32%)	1031512(0.47%)	0(0.0%)	13392(0.01%)
GBB16	96593888	95910380(99.29%)	150 + 150	282926(0.29%)	789680(0.41%)	0(0.0%)	11484(0.01%)
GBB17	108421766	107676046(99.31%)	150 + 150	287816(0.27%)	900968(0.42%)	0(0.0%)	14840(0.01%)
GBB18	99768820	99124272(99.35%)	150 + 150	263572(0.26%)	748412(0.38%)	0(0.0%)	13540(0.01%)
GBB19	103325174	102660064(99.36%)	150 + 150	261438(0.25%)	793312(0.38%)	0(0.0%)	14032(0.01%)
GBB20	111770960	111000248(99.31%)	150 + 150	285378(0.26%)	969448(0.43%)	0(0.0%)	1220(0.0%)
* HQ: High Quality; adapter(%): Number of reads in Clean_reads that contain adapters; low_quality(%): Number of reads in Clean_reads that contain low quality bases to a certain degree; polyA(%): Number of reads in Clean_reads that contain polyA to a certain degree; N(%): Number of reads in Clean_reads that contain N to a certain extent.
