# Supplementary material for: Selection signatures of wool color in Gangba sheep revealed by genome-wide SNP discovery
Source: BMC Genomics. 2024 Jun 17;25:606. doi: 10.1186/s12864-024-10464-2 (PMC11181613; doi:10.1186/s12864-024-10464-2)
Supplement: Supplementary file 3 — Supplementary Material 3: Table S3. The statistical results of each sample were compared with the reference genome. [file 12864_2024_10464_MOESM3_ESM.xlsx]

## Sheet: sheet1
Table S3. The statistical results of each sample were compared with the reference genome.
Sample ID	Total High Clean Reads	Total UnMapped	Total Mapped	Total Pair Mapped	Total Single Mapped	Unique Mapped	Multi-Mapped	Perfect Mapped	Mismatch Mapped	Clean	Duplicate
GB1	98650826	656575-0.67%	97994251-99.33%	96748838-98.07%	1245413-1.26%	93033646-94.31%	4960605-5.03%	84618785-85.78%	13375466-13.56%	87934166-89.14%	21904630-22.35%
GB2	109345896	702778-0.64%	108643118-99.36%	107311940-98.14%	1331178-1.22%	103144272-94.33%	5498846-5.03%	93848879-85.83%	14794239-13.53%	97997175-89.62%	27030132-24.88%
GB3	118194020	663807-0.56%	117530213-99.44%	116294532-98.39%	1235681-1.05%	111393975-94.25%	6136238-5.19%	101010603-85.46%	16519610-13.98%	106260465-89.90%	33797878-28.76%
GB4	114488128	706605-0.62%	113781523-99.38%	111833106-97.68%	1948417-1.70%	107859260-94.21%	5922263-5.17%	96893932-84.63%	16887591-14.75%	101830932-88.94%	25880304-22.75%
GB5	96084000	339514-0.35%	95744486-99.65%	94539114-98.39%	1205372-1.25%	90754372-94.45%	4990114-5.19%	82017193-85.36%	13727293-14.29%	87096360-90.65%	21703972-22.67%
GB6	99146678	375137-0.38%	98771541-99.62%	97664876-98.51%	1106665-1.12%	93578832-94.38%	5192709-5.24%	83563401-84.28%	15208140-15.34%	88262442-89.02%	23797802-24.09%
GB7	95780522	401929-0.42%	95378593-99.58%	93937202-98.08%	1441391-1.50%	90437907-94.42%	4940686-5.16%	81249284-84.83%	14129309-14.75%	85909163-89.69%	19434728-20.38%
GB8	94365930	550830-0.58%	93815100-99.42%	92958728-98.51%	856372-0.91%	89057120-94.37%	4757980-5.04%	79844899-84.61%	13970201-14.80%	85075518-90.15%	18759242-20.00%
GB9	118496540	3024974-2.55%	115471566-97.45%	113838116-96.07%	1633450-1.38%	109445898-92.36%	6025668-5.09%	100181183-84.54%	15290383-12.90%	104596868-88.27%	23616030-20.45%
GB10	104170630	610752-0.59%	103559878-99.41%	101967662-97.89%	1592216-1.53%	98043766-94.12%	5516112-5.30%	89974592-86.37%	13585286-13.04%	93608251-89.86%	21505142-20.77%
GB11	108156232	700724-0.65%	107455508-99.35%	105749908-97.78%	1705600-1.58%	101819976-94.14%	5635532-5.21%	93435713-86.39%	14019795-12.96%	96303797-89.04%	25210952-23.46%
GB12	118240912	424641-0.36%	117816271-99.64%	116007728-98.11%	1808543-1.53%	111600227-94.38%	6216044-5.26%	102128595-86.37%	15687676-13.27%	105547932-89.27%	22086632-18.75%
GB13	118765430	494708-0.42%	118270722-99.58%	115929616-97.61%	2341106-1.97%	112114577-94.40%	6156145-5.18%	103173682-86.87%	15097040-12.71%	106115367-89.35%	26987368-22.82%
GB14	111619220	432672-0.39%	111186548-99.61%	109415232-98.03%	1771316-1.59%	105281535-94.32%	5905013-5.29%	95805579-85.83%	15380969-13.78%	99337099-89.00%	21942234-19.73%
GB15	117600902	633081-0.54%	116967821-99.46%	115259340-98.01%	1708481-1.45%	110873078-94.28%	6094743-5.18%	101311797-86.15%	15656024-13.31%	103414122-87.94%	22709636-19.42%
GB16	105759068	592712-0.56%	105166356-99.44%	103466086-97.83%	1700270-1.61%	99642628-94.22%	5523728-5.22%	90933042-85.98%	14233314-13.46%	92299139-87.27%	25594152-24.34%
GB17	100858784	666664-0.66%	100192120-99.34%	97986150-97.15%	2205970-2.19%	94853580-94.05%	5338540-5.29%	87308939-86.57%	12883181-12.77%	89842330-89.08%	23071070-23.03%
GB18	109830144	676013-0.62%	109154131-99.38%	107564032-97.94%	1590099-1.45%	103424103-94.17%	5730028-5.22%	94442626-85.99%	14711505-13.39%	97154304-88.46%	21432588-19.64%
GB19	93637264	399988-0.43%	93237276-99.57%	91500324-97.72%	1736952-1.85%	88349802-94.35%	4887474-5.22%	79563992-84.97%	13673284-14.60%	83546242-89.22%	18606064-19.96%
GB20	101718150	651215-0.64%	101066935-99.36%	97977722-96.32%	3089213-3.04%	95865695-94.25%	5201240-5.11%	86595820-85.13%	14471115-14.23%	90347782-88.82%	22808082-22.57%
GBB1	95263340	632580-0.66%	94630760-99.34%	93190328-97.82%	1440432-1.51%	89838963-94.31%	4791797-5.03%	81078555-85.11%	13552205-14.23%	82216952-86.30%	23022444-24.33%
GBB2	103014710	656248-0.64%	102358462-99.36%	100653588-97.71%	1704874-1.65%	97020244-94.18%	5338218-5.18%	87967082-85.39%	14391380-13.97%	89114850-86.51%	24510978-23.95%
GBB3	98656294	662601-0.67%	97993693-99.33%	96721014-98.04%	1272679-1.29%	92905119-94.17%	5088574-5.16%	83868211-85.01%	14125482-14.32%	84799838-85.95%	17527890-17.89%
GBB4	110843954	748471-0.68%	110095483-99.32%	108419874-97.81%	1675609-1.51%	104457934-94.24%	5637549-5.09%	93908462-84.72%	16187021-14.60%	94980046-85.69%	21815252-19.81%
GBB5	159832756	1113405-0.70%	158719351-99.30%	156224364-97.74%	2494987-1.56%	150668516-94.27%	8050835-5.04%	136157633-85.19%	22561718-14.12%	138627318-86.73%	39882806-25.13%
GBB6	122013844	705859-0.58%	121307985-99.42%	119440632-97.89%	1867353-1.53%	115187520-94.41%	6120465-5.02%	104264706-85.45%	17043279-13.97%	105765299-86.68%	28461490-23.46%
GBB7	105894556	660851-0.62%	105233705-99.38%	103856294-98.08%	1377411-1.30%	99848524-94.29%	5385181-5.09%	90826406-85.77%	14407299-13.61%	91482156-86.39%	28165472-26.76%
GBB8	94010470	619210-0.66%	93391260-99.34%	92103852-97.97%	1287408-1.37%	88551867-94.19%	4839393-5.15%	80141114-85.25%	13250146-14.09%	81641335-86.84%	22497122-24.09%
GBB9	97880532	611840-0.63%	97268692-99.37%	96094758-98.18%	1173934-1.20%	92128004-94.12%	5140688-5.25%	83246386-85.05%	14022306-14.33%	84416829-86.24%	22959666-23.60%
GBB10	100271358	574320-0.57%	99697038-99.43%	98200948-97.94%	1496090-1.49%	94554172-94.30%	5142866-5.13%	84279683-84.05%	15417355-15.38%	86572876-86.34%	21521482-21.59%
GBB11	97498514	675860-0.69%	96822654-99.31%	95019430-97.46%	1803224-1.85%	91866849-94.22%	4955805-5.08%	83215823-85.35%	13606831-13.96%	83888218-86.04%	16781708-17.33%
GBB12	98415852	808485-0.82%	97607367-99.18%	95268084-96.80%	2339283-2.38%	92528926-94.02%	5078441-5.16%	83210691-84.55%	14396676-14.63%	83713656-85.06%	16467100-16.87%
GBB13	120440604	785429-0.65%	119655175-99.35%	116724208-96.91%	2930967-2.43%	113586521-94.31%	6068654-5.04%	102740299-85.30%	16914876-14.04%	104115348-86.45%	29302418-24.49%
GBB14	130707350	874332-0.67%	129833018-99.33%	126718704-96.95%	3114314-2.38%	123230322-94.28%	6602696-5.05%	111294268-85.15%	18538750-14.18%	113254003-86.65%	30922368-23.82%
GBB15	109364490	698748-0.64%	108665742-99.36%	106881412-97.73%	1784330-1.63%	103066889-94.24%	5598853-5.12%	93454965-85.45%	15210777-13.91%	93618567-85.60%	25192520-23.18%
GBB16	95910380	539137-0.56%	95371243-99.44%	93887382-97.89%	1483861-1.55%	90569364-94.43%	4801879-5.01%	82083403-85.58%	13287840-13.85%	83108083-86.65%	21929340-22.99%
GBB17	107676046	700715-0.65%	106975331-99.35%	104736276-97.27%	2239055-2.08%	101554030-94.31%	5421301-5.03%	91869179-85.32%	15106152-14.03%	92671868-86.07%	26223228-24.51%
GBB18	99124272	474542-0.48%	98649730-99.52%	96921070-97.78%	1728660-1.74%	93594430-94.42%	5055300-5.10%	85555727-86.31%	13094003-13.21%	85987008-86.75%	22154700-22.46%
GBB19	102660064	672929-0.66%	101987135-99.34%	99689384-97.11%	2297751-2.24%	96789379-94.28%	5197756-5.06%	87392235-85.13%	14594900-14.22%	88012883-85.73%	23584996-23.13%
GBB20	111000248	400989-0.36%	110599259-99.64%	108940636-98.14%	1658623-1.49%	104984626-94.58%	5614633-5.06%	94353691-85.00%	16245568-14.64%	96585132-87.01%	21510650-19.45%
* Total Reads: Number of all reads; Total UnMapped: The number and percentage of reads that are not matched; Total Mapped: Number and proportion of reads on all pairs; Total Pair Mapped: Number and percentage of genomic pairwise reads on the comparison; Total Single Mapped: Number and percentage of reads in the genomic single-end pairs on the comparison; Unique Mapped: Number and percentage of un…
