# Supplementary material for: Selection signatures of wool color in Gangba sheep revealed by genome-wide SNP discovery
Source: BMC Genomics. 2024 Jun 17;25:606. doi: 10.1186/s12864-024-10464-2 (PMC11181613; doi:10.1186/s12864-024-10464-2)
Supplement: Supplementary file 4 — Supplementary Material 4: Table S4. Sequencing depth of each sample. [file 12864_2024_10464_MOESM4_ESM.xlsx]

## Sheet: Sheet1
Table S4. Sequencing depth of each sample.
Sample	Clean_Data(bp)	depth
GB1	14898860700	5.44557
GB2	16496399400	6.02947
GB3	17826058500	6.51546
GB4	17309888100	6.3268
GB5	14522690100	5.30808
GB6	15000281400	5.48264
GB7	14477170500	5.29144
GB8	14255362200	5.21037
GB9	17921682600	6.55041
GB10	15727923900	5.74859
GB11	16349013900	5.9756
GB12	17886976500	6.53773
GB13	17954413200	6.56238
GB14	16879855500	6.16962
GB15	17788481100	6.50173
GB16	15981900300	5.84142
GB17	15235725600	5.56869
GB18	16609687200	6.07088
GB19	14144708700	5.16992
GB20	15415971300	5.63457
GBB1	14409143700	5.26657
GBB2	15572495100	5.69178
GBB3	14904158400	5.4475
GBB4	16754214000	6.1237
GBB5	24203347500	8.84638
GBB6	18448682100	6.74303
GBB7	15993161700	5.84554
GBB8	14200405800	5.19028
GBB9	14785974600	5.40431
GBB10	15159724800	5.54091
GBB11	14740914300	5.38784
GBB12	14904994500	5.44781
GBB13	18198202800	6.65148
GBB14	19772628300	7.22694
GBB15	16536677400	6.04419
GBB16	14489083200	5.29579
GBB17	16263264900	5.94426
GBB18	14965323000	5.46986
GBB19	15498776100	5.66484
GBB20	16765644000	6.12788
