# Supplementary material for: Selection signatures of wool color in Gangba sheep revealed by genome-wide SNP discovery
Source: BMC Genomics. 2024 Jun 17;25:606. doi: 10.1186/s12864-024-10464-2 (PMC11181613; doi:10.1186/s12864-024-10464-2)
Supplement: Supplementary file 5 — Supplementary Material 5: Table S5. Select the genes for signal screening. [file 12864_2024_10464_MOESM5_ESM.xlsx]

## Sheet: Sheet1
Table S5. Select the genes for signal screening.
fst&πratio (GBB vs GBW)	Tajima.D(GBB vs GBW)	candidate gene(GBB vs GBW)	fst&πratio (GBW vs GBB)	Tajima.D(GBW vs GBB)	candidate gene(GBW vs GBB)
MITF	GLIS1	MITF	FAM155B	SH3BP1	FAM155B
FANCA	NDC1	FANCA	OR52A5	LGALS1	OR52A5
SPIRE2	ZNF777	SPIRE2	OR52A1	NOL12	OR52A1
TCF25	KRBA1	TCF25	FABP3	TRIOBP	PSIP1
MC1R	COMMD4	MC1R	CDKL2	GGA1	UGT2C1
TUBB3	TRCG1	TUBB3	G3BP2	STARD7	UTP23
DEF8	NCAPH	DEF8	PSIP1	DUSP2	BMP15
KCNH1	ITPRIPL1	KCNH1	UGT2C1	TMEM127	MED21
TSC22D3	SNRNP200	TSC22D3	UTP23	CIAO1	RFX3
PRPS1	CIAO1	PRPS1	BMP15	ZNF777	CNTN4
AFG3L1	TMEM127	AFG3L1	MED21	KRBA1	OR52Z1
GNAT3	NEURL3	GNAT3	RFX3	LEF1	TAT
TSPAN8	STARD7	TSPAN8	ARAP2	HADH	CHST4
ZNF276	LIPC	ZNF276	DTHD1	CYP2U1	HAO1
RPS25	ANP32E	RPS25	ZFYVE16	SNRNP200	TM7SF3
CEP135	DUSP2	RAB17	FAM151B	P2RX7	CCDC178
RAB17	MAN2C1	PRLH	IL5RA	IFT81	PIPSL
PRLH	NEIL1	MLPH	CNTN4	VPS37B	ZNF687
MLPH	DLX2	FRMPD3	ACTRT2	HIP1R	PI4KB
FRMPD3	DLX1	SLMAP	OR52Z1	CCDC62	AIFM1
SLMAP	METAP1D	CDC7	TAT	ITPRIPL1	RAB33A
CDC7	BAIAP2L2	VPS9D1	CHST4	LAPTM5	ZNF280C
VPS9D1	PLA2G6	ARID2	HAO1	MATN1	OLFR12
ARID2	MAFF	MFNG	TM7SF3	FA2H	COQ6
MFNG	MUC12	CARD10	ANKRD34B	NME6	TYRO3
CARD10	MUC3B	USP18	CCDC178	CATHL7	SCYL1
USP18	SIN3A	DLG1	PIPSL	CATHL1B	GBP6
RITA1	RXFP2	KAT2B	ZNF687	CATHL3	GBP1
DLG1	KCTD2	CEP290	PI4KB	CATHL2	NRIP1
KAT2B	TRIM65	TMTC3	AIFM1	ARHGAP26	OTOS
DBNDD1	SLC16A5	PEAK1	RAB33A	KCNE2	KLF13
CEP290	ARMC7	SCAF11	ZNF280C	ADCY10	SEPT6
TMTC3	NT5C	ATP8B4	OLFR12	TREML1	PCSK5
EXOC1	RTN4R	DLX2	TRPM1	TREM2	RPAP1
PEAK1	PRODH	DLX1	COQ6	TREML2	POU2F1
SCAF11	ZDHHC8	METAP1D	TYRO3	TREM1	CD247
EOMES	CCDC188	SMARCA4	SCYL1	DIS3L2	ONECUT2
GAS8	MRPL58	TEX37	ZFP92	GALK2	FECH
ATP8B4	ATP5H	FOXI3	GBP6	ACSL6	PLXDC2
DLX2	NME6	MTAP	GBP1	RSL1D1	RPS15A
DLX1	CATHL7	NDC1	COL5A2	RNF212	RAD21
METAP1D	CATHL1B	GLIS1	MMD	FGFRL1	MGA
FAM19A1	CATHL3	PKP2	VSIG4	SLC26A1	RNF168
SMARCA4	CATHL2	LITAF	NRIP1	IDUA	RORB
ELFN2	TMEM184B	LDLRAD4	OTOS	DGKQ	PCLAF
TEX37	BRIP1	FAM210A	KLF13	TMED11	EIF3E
FOXI3	INTS2	RNMT	SEPT6	EBF4	TRMT11
SUPT20H	TRMT2A	MC5R	PCSK5	COMMD4	TFG
TMC1	RANBP1	TBC1D1	EXOC1	TRCG1	ABI3BP
MTAP	DGCR6	TAF1D	RPAP1	ZC3H7A	TCP1
PSPC1	P2RX7	TMEM181	POU2F1	RFWD3	OR51V1
EP300	CAMK4	DYNLT1	CD247	NEURL3	ATXN1
NDC1	NUP85	SYTL3	ONECUT2	NCAPH	GMPR
GLIS1	FRY	CFAP36	FECH	DENR	RFX5
CDK10	P2RX4	SUFU	PLXDC2	RNF24	C10ORF76
SPATA2L	DIS3L2	STRN3	RPS15A	PANK2	HPS6
FMO5	VEPH1	MELTF	RAD21	CPXM1	NFYA
DOCK1	PTX3	NDUFS6	MGA	PIK3R3	ADCY10
PKP2	RNPEP	MRPL36	ATP11B	PCED1A	TREML1
GHITM	TIMM17A	BCLAF1	RNF168	TMEM239	TREM2
LITAF	LMOD1	MMP19	FBXO45	TMEM175	TREML2
LDLRAD4	SHISA4	TMEM198	COL3A1	GAK	ZBTB38
FAM210A	IPO9	DNAJC14	OPRD1	SNN	PLXNA1
RNMT	CDR2L	ORMDL2	YTHDF2	TXNDC11	PRRX1
MC5R	ATP12A	SARNP	GMEB1	FSIP2	KCTD16
TBC1D1	DGCR8	GDF11	RORB	MUC3B	RSL1D1
MED17	FSIP2	CD63	PCLAF	ONECUT2	ANKMY1
TAF1D	HID1	RDH5	EIF3E	FECH	TMEM171
TMEM181	NAV1	BLOC1S1	TRMT11	KIAA1671	CLIC5
DYNLT1	ZCCHC24	TMEM27	TFG	CRYBB3	ENPP4
SYTL3	ANXA11	CA5B	ABI3BP	CRYBB2	ENPP5
CFAP36	AKR1D1	SCAPER	TCP1	MUC12	YEATS2
SUFU	YPEL2	COCH	OR51V1	SIN3A	TRIP4
STRN3	IKZF4	MC2R	ATXN1	MAN2C1	UGT2B4
PIGZ	SUOX	AP4S1	GMPR	NEIL1	UBXN7
MELTF	RAB5B	IRX4	RFX5	BBS12	DNAJA1
NDUFS6	CDK2	LYSMD4	C10ORF76	SLC11A1	ABCC4
MRPL36	PMEL	MEF2A	HPS6	VIL1	ALDH18A1
BCLAF1	DGKA	BAIAP2L2	ZNF23	USP37	CCNB1
MMP19	THOC7	PLA2G6	MAP4K4	CATIP	SGPP1
TMEM198	C3ORF49	MAFF	RFX8	RPS27L	OARD1
DNAJC14	TULP4	ANKRD16	NFYA	PIP	YWHAB
ORMDL2	TANGO2	GDI2	ADCY10	KDR	PABPC1L
SARNP	MKLN1	SLC44A2	TREML1	RFX3	TOMM34
GDF11	CENPC	FAM208B	TREM2	STRADA	STK4
CD63	RFWD3	DUSP22	TREML2	UTP23	MAPKBP1
RDH5	FA2H	GRM4	ZBTB38	TBC1D2B	ADAMTS7
BLOC1S1	FGFRL1	ELL2	TNIK	SH2D7	TBC1D2B
TMEM27	SLC26A1	TTLL5	ASTN1	CIB2	RAN
CA5B	IDUA	TGFB3	MARCO	NRIP1	CDHR3
SCAPER	DGKQ	TANGO2	PLXNA1	SMURF2	RUNX2
RCN2	TMEM175	DGCR8	PRRX1	CEP95	IGF2
COCH	GAK	TRMT2A	KCTD16	DDX5	RXFP3
MC2R	EP400	RANBP1	RSL1D1	POLG2	PPIB
ERRFI1	PUS1	ZDHHC8	VPS72	PLCD4	SNX22
PARK7	ULK1	CCDC188	AQP12B	ZNF142	SNX1
TNFRSF9	ARID2	WASHC3	GPR35	BCS1L	APOBEC2
AP4S1	PRKDC	HNRNPA2B1	CAPN10	RNF25	NARS
IRX4	IFT81	GABRG1	RNPEPL1	H1F0	CCDC91
LYSMD4	UQCRH	TRIM8	DUSP28	SOCS2	DNAJC21
MEF2A	NSUN4	XPR1	ANKMY1	YPEL2	ERCC6L2
BAIAP2L2	FAAH	ITGA7	WWC1	IKZF4	ZC3H7A
PLA2G6	LGR6	RTN4R	TMEM171	SUOX	SEPT2
MAFF	PTPRV	TMEM184B	FCHO2	RAB5B	HDLBP
ACO1	PTPN7	PYM1	CLIC5	CDK2	GIMAP7
PRPS2	ARL8A	CLIC4	ENPP4	PMEL	TMEM174
GFPT1	GPR37L1	OSGIN2	ENPP5	DGKA	CYP2C21
BRWD1	ATXN7	RIPK2	YEATS2	UNC5CL	MINPP1
ANKRD16	TMEM181	TCF20	KLHL24	APOBEC2	SLC13A2
GDI2	RAD54L	ZNF322	TM4SF18	OARD1	ATXN7
SLC44A2	LRRC41	CXORF40A	IL20RA	NFYA	THOC7
FAM208B	RPS3A	GATA6	IL22RA2	CAMK4	ITPKA
DUSP22	VPS37B	RRAGD	IFNGR1	C8A	EEF1A1
GRM4	HIP1R	GABRR1	TRIP4	DAB1	PPP2R5E
CDK1	CCDC62	GMPR2	UGT2B4	IDH3A	WDR89
ELL2	FLT1	CHMP4A	UBXN7	MAD1L1	ZSWIM5
TTLL5	PYM1	TSSK4	MYO5C	LHFPL3	HINT3
TGFB3	ACP1	TM9SF1	GNB5	NKD2	ME1
TANGO2	ALKAL2	IPO4	BCL2L10	TRIP13	ALAS1
DGCR8	KDM4C	IRF9	DNAJA1	BRD9	TLR9
TRMT2A	ERBB3	PSME2	ABCC4	SMOX	TWF2
RANBP1	PPRC1	EMC9	WNT2B	FBXW12	PPM1M
ZDHHC8	PITX3	PSME1	ST7L	HPS3	FLT1
CCDC188	GBF1	DCAF11	CAPZA1	HLTF	KHDRBS2
WASHC3	OR52A1	VPS35	ALDH18A1	TMEM117	CSRP2
HNRNPA2B1	OR51V1	ORC6	CCNB1	ZDHHC11	RIMS4
GABRG1	OR52P1P	TRIM23	SGPP1	LRRC43	TREM1
SYN2	OR52A5	PPWD1	OARD1	SLITRK6	ATXN7L1
TRIM8	PDSS2	CENPK	YWHAB	HSPE1	GNAT3
XPR1	DENR	PPARG	PABPC1L	CEP162	PIGU
PPP4R2	MITF	CUL3	TOMM34	CYB5R4	HNRNPA1
ITGA7	TPM3	NDUFA5	STK4	BHLHE40	ATP5A1
RTN4R	PCED1A	MYLK3	MAPKBP1	PNKD	TNFRSF17
TMEM184B	TMEM239	CAMK2D	PLA2G4B	PTPN9	SNX29
TSPAN3	CPXM1	TET2	ADAMTS7	CNOT9	NOA1
GXYLT2	EBF4	RPL23	TBC1D2B	BRD4	REST
PSMB4	CLIP2	PCK2	RAN	NOTCH3	RTF1
PXDN	FBXW12	SHCBP1	CDHR3	KMT2E	KIFC1
PYM1	UBE2L3	POMK	RUNX2	SRPK2	CUTA
CLIC4	TPRG1	HGSNAT	AP3B1	LGALS2	SYNGAP1
OSGIN2	LEF1	INTS10	RPS10	TNFSF9	ZBTB9
RIPK2	HADH	GPAM	SCAMP1	DENND1C	LRRC43
HMGA1	CYP2U1	TRNT1	IGF2	CRB3	FBN2
TCF20	SOCS2	IL5RA	HECTD4	SLC25A23	DENND5B
ERBB4	PIGM	CNTN4	MARVELD3	KHSRP	ADGRL2
ZNF322	KCNJ10	B4GALNT2	DCAF5	AK1	USP15
CXORF40A	USP34	GNGT2	RXFP3	TPPP	PTPRF
GATA6	KPNA6	ABI3	TNNT3	CEP72	UGT2B18
RRAGD	TMEM39B	PHOSPHO1	CARD6	CA10	UGT2B31
GABRR1	MCM4	SEMA3D	PRKAA1	PPIL1	VDAC3
EZR	CELF1	FNTA	TTC33	PI16	AGPAT5
RNF125	PTPMT1	MRPL41	PPIB	MTCH1	FARP2
TRAPPC8	KBTBD4	P2RY12	SNX22	SNUPN	BRSK1
GMPR2	GPCPD1	DNAH5	SNX1	GMDS	PSMD1
CHMP4A	WDR36	CDKN2A	VPS41	PPA2	RLIM
TSSK4	C8A	ARVCF	APOBEC2	TET2	RBBP4
TM9SF1	DAB1	LHPP	LYPLAL1	PLXDC2	OR5D13
IPO4	ARVCF	FAM53B	NARS	CSF2	PTPN14
IRF9	CAMKK2	NRG1	SCNM1	P2RX4	RBX1
PSME2	VPS16	TES	TMOD4	PRKACB	EP300
EMC9	SNUPN	METTL7A	CCDC91	IDH2	CAMK2D
PSME1	PTPN9	RPS23	IFIH1	TICRR	ANO7
DCAF11	MKL1	ATF1	DPP4	KIF7	C1ORF21
VPS35	NKD2	EXOC6B	DNAJC21	PLIN1	KIF2B
ORC6	TRIP13	C3ORF67	ERCC6L2	DLX2	PLEKHA7
TRIM23	BRD9	FSTL5	ZNF804B	DLX1	SMAP
PPWD1	ZDHHC11	SENP5	ZC3H7A	METAP1D	KIAA1551
CENPK	PDZD2	IRF4	SEPT2	FAM156B	RPTN
PPARG	ATP5L	ARL3	HDLBP	TFCP2L1	TCHHL1
CUL3	TXLNA	FNIP2	GIMAP7	GRK5	TCHH
NDUFA5	RAPSN	GOLGA4	GIMAP4	TIMM8A	PTPRH
MYLK3	SLC9A3	MKLN1	TMEM174	BTK	ZNF280D
SPATA33	EXOC3	REV3L	CYP2C21	RPL36A	NRG4
CAMK2D	AHRR	SLC45A3	HIP1	GLA	AMD1
TRAPPC13	CATIP	NUCKS1	ATP6V1G1	HNRNPH2	RPS3A
C21ORF2	RPS27L	OLFR12	CCL24	ARMCX4	PPM1A
TRPM2	SLC11A1	LMX1B	MINPP1	CSNK1A1	NBEA
LRRC3	VIL1	ATP6AP1L	SLC13A2	ARMCX1	OMA1
TSPEAR	USP37	DEXI	TRAFD1	B3GNT4	TACSTD2
TET2	PTPRA	CLEC16A	ATXN7	FAM155B	RHOA
RPL23	SMOX	DNAJC15	THOC7	DUSP23	TGFA
C3ORF18	MMP17	P2RY13	ITPKA	FCRL6	SLC25A17
PCK2	CSF2	SFXN2	EEF1A1	PSIP1	SLC16A2
NRL	ACSL6	CUL1	SYPL1	UGT2C1	KIAA1109
CPNE6	MFSD7	FMNL2	PPP2R5E	SPON2	ST13
WTAP	PDE6B	SLC22A9	WDR89	FAU	PIP
SHCBP1	BECN1	HRASLS5	ZSWIM5	LAD1	TAS2R40
POMK	PIGG	LGALS12	HINT3	GPCPD1	FAM189A1
HGSNAT	GGA1	PRDM5	ME1	RMDN1	OR8S1
INTS10	SH3BP1	ZRANB3	USP17L11	WWP1	SLC5A3
GPAM	LGALS1	COMT	ALAS1	ATXN7	B3GNT4
TRNT1	NOL12	MAGEB4	TLR9	THOC7	CCDC39
IL5RA	TRIOBP	MAGEB3	TWF2	C3ORF49	GLIS1
CNTN4	COMT	FANCL	PPM1M	COQ6	NCALD
TRDN	CHGA	ACOX2	PPP1R8	TYRO3	SFT2D2
B4GALNT2	ITPK1	RPL37A	FAM76A	SCYL1	MCIDAS
GNGT2	PLXDC2	CAV1	FLT1	GSTA2	GPX8
ABI3	KDR	CAV2	KHDRBS2	GSTA1	CDC20B
PHOSPHO1	USP18	USP17L18	CSRP2	GSTA4	GZMA
SEMA3D	ATF6	HAT1	RIMS4	KIAA2026	ING3
FNTA	KCNJ9	PLSCR2	TREM1	RANBP6	CPED1
CUX1	SKAP2	MAGEB18	ZNF703	FRY	CYP2C25
MRPL41	TPPP	MAGEB17	ERLIN2	RXFP2	NAT6
ZCCHC7	CEP72	CCDC39	TNFAIP8L2	SLAMF8	LSMEM2
P2RY12	SAT2	TTC14	LYSMD1	CSF3	SEMA3B
DNAH5	FXR2	CLIP2	NFKBIZ	PSMD3	GNAI2
NRG2	SOX15	SLITRK6	ADPRH	LRRC3C	WDPCP
PURA	SENP3	ARF4	POPDC2	ORMDL3	KIAA0825
CDKN2A	KCNE2	GMDS	COX17	GYG1	TXNDC11
ARVCF	RNF212	CSN2	CD80	SH3TC2	PPCDC
SREK1	BLOC1S5	CSN1S2	MSRB3	BBX	SCAMP5
PFDN1	FANCL	PRUNE2	ATXN7L1	GLIS3	RPP25
LHPP	KIR3DX1	ACSBG1	IFI6	GTF2F1	COX5A
FAM53B	KIR3DL1	DNAJA4	RPS25	DNAJC1	NUP205
NRG1	BBS12	WDR61	GNAT3	CHGA	GBF1
TES	KCNH1	RFC2	PIGU	ITPK1	NFKB2
METTL7A	FAU	ATF6	PROSC	RPAP1	PSD
RPS23	LAD1	TIMP4	HNRNPA1	SH3GL3	RNF14
ATF1	THRA	PAPPA2	CNTN2	IDH3B	GNPDA1
VCPKMT	CSF3	PRPF38A	TMEM81	SMIM20	NDFIP1
SOS2	PSMD3	ZCCHC11	RBBP5	PSMD10	SYT3
CYP26B1	STMN3	PRODH	SCFD2	TMEM266	ZMAT4
EXOC6B	GMEB2	DGCR6	FIP1L1	ETFA	JADE3
C3ORF67	PTK6	LRRC49	LNX1	ATP8B4	SSRP1
FSTL5	PPDPF	MEX3C	ATP5A1	DTWD1	SLC9A7
SENP5	EEF1A2	SAT2	TNFRSF17	TNFSF18	PHIP
NCBP2	KCNQ2	FXR2	SNX29	UAP1	BRD4
NCBP2-AS2	OTOP3	SOX15	NOA1	TNFRSF17	RPL9
DPEP1	PIP	SENP3	REST	SNX29	KCNQ2
CHMP1A	TDRD7	EXOC2	SLC35F2	VSIG8	CHRNA4
IRF4	TMED11	IL1R1	RTF1	KIFC1	COL20A1
ISX	SETD2	MRRF	KIFC1	CUTA	SORCS2
RYBP	NRADD	METTL7B	CUTA	SYNGAP1	MIC13
ARL3	NBEAL2	SEPT7	SYNGAP1	ZBTB9	PCDH12
FNIP2	CCDC12	USP7	ZBTB9	THRA	ATP8B4
GOLGA4	MEF2A	MFSD4A	LRRC43	RPP25	DTWD1
MKLN1	KIAA1671	ELK4	FBN2	COX5A	DNAJB7
ZNF521	CRYBB3	EDIL3	DENND5B	MPI	RPL10A
REV3L	CRYBB2	SRD5A1	ADGRL2	FAM219B	CCNO
ATP8B5	P4HA2	NSUN2	USP15	SCAMP2	PKNOX2
TMEM260	SFSWAP	RPS24	FAM96A	TAF2	FEZ1
MUT	CSRP1	SLC16A7	PTPRF	DSCC1	EPC2
CENPQ	PHLDA3	FBXO27	SPTBN5	DEPTOR	POLR3A
GLYATL3	TNNI1	UGT2C1	UGT2B18	HAO1	RPS24
C6ORF141	CREB3L2	UBE2U	UGT2B31	GCAT	ZMYND10
SLC45A3	GTF2A1L	PAPD7	VDAC3	SGMS2	PPHLN1
NUCKS1	STON1	DCLK3	AGPAT5	CTBP1	MYOT
GDAP2	MAD1L1	HAS2	FARP2	ARHGEF4	PKD2L2
OLFR12	NFIB	SLAMF9	BRSK1	FAM168B	ZNF75D
LMX1B	ZNF831	DNAH2	PSMD1	PLEKHB2	BNC1
OR5D13	NR1D1	TP53	HTR2B	SCO1	KIF11
ATP6AP1L	CA10	ZZEF1	TGM6	CATHL4	HHEX
CIITA	ALG10B	ATP2A3	RLIM	CCDC92	SCG2
DEXI	BICD1	PDZD2	RBBP4	DNAH10	SPAG4
CLEC16A	EXOC6B	ATP5L	MANEA	FANCL	CPNE1
DNAJC15	OTOP2	ZNF644	OR5D13	SEPT7	INO80
P2RY13	NCAPD3	RHAG	PTPN14	SCAMP5	KCNK5
SFXN2	RTEL1	F2RL3	RBX1	PDSS2	NOTCH3
FKBP3	NUP58	SIN3B	EP300	GLIS2	GLI3
CUL1	MTMR6	GPR156	CAMK2D	CORO7	CACNA2D2
STX18	AMER2	PAX6	FXR1	VASN	TMEM115
FMNL2	DNAJC21	TULP3	SNAP25	DNAJA3	CYB561D2
CRSP2	PIK3C2G	RHNO1	SCOC	LIPC	EEF1A2
SLC22A9	STARD4	FOXM1	ANO7	ANP32E	UGT1A6
HRASLS5	NDUFS3	NRIP2	OR4X1	NR1D1	USP40
LGALS12	FAM180B	ITFG2	C1ORF21	WDR93	UACA
PSMG1	TMEM225B	FKBP4	KIF2B	AGTR1	RNFT1
PRDM5	ERICH2	ZNRF2	TIMMDC1	PYM1	RPS6KB1
ZRANB3	SP5	DNAJA1	PLEKHA7	KDM4C	TUBD1
COMT	LRRC3C	NQO2	SMAP	CPO	VMP1
PGRMC2	KITLG	MAST4	ANKRD44	PPARGC1A	TTBK1
GADD45GIP1	MRPS26	GPR87	ETF1	AOPEP	ZDHHC23
RAD23A	HDAC9	NF1	ABHD17C	BNC1	CCDC191
CALR	ARHGAP26	OMG	GINS1	MSL1	HSF2BP
FARSA	C1QTNF4	EVI2B	KIAA1551	FGFR2	RRP1B
SYCE2	COL6A2	CCSER1	KATNAL1	KAT2B	TMEM117
MAGEB4	FTCD	TBC1D22A	RPTN	GLRA3	SPINK5
MAGEB3	EEF1A	BICDL1	TCHHL1	PCGF3	KDM4A
FANCL	SHROOM1	RAB35	TCHH	MFSD7	LRRC14B
WNT5A	GDF9	RPLP0	BMP1	PDE6B	POMP
ACOX2	UQCRQ	NINJ2	SFTPC	BECN1	DPPA4
DRAM1	AFF4	TFG	LGI3	TTC14	AP1S3
RPL37A	ETV3L	TRIM24	REEP4	NBEA	TPT1
GNPAT	ETV3	JAK1	HR	EIF3E	NFS1
EXOC8	SLAMF8	SAP30	NUDT18	ADAM20	ROMO1
SPRTN	LHX8	B4GALNT3	FAM160B2	ADAM29	RBM39
CAV1	SLITRK6	ZNF185	DMTN	TUSC3	IL4
CAV2	TXNRD2	KIF6	PTPRH	FAM110C	XPNPEP3
ZBTB21	PIK3R3	METTL18	SHROOM4	TMED2	CHST15
USP17L18	AOPEP	C1ORF112	ZNF280D	ADAMTS7	SDHA
GCDH	IGSF8	SCYL3	LILRB3	ENOX1	CCDC127
HAT1	RPL9	NECAP2	RPS9	RTN4R	DAPP1
PLSCR2	RNF24	SPATA21	TSEN34	PRODH	PIK3C2G
MAGEB18	FAM117B	SZRD1	LENG1	DBX2	ARID1B
MAGEB17	PCGF3	SKAP2	CNOT3	NELL2	C1QTNF1
CCDC39	PODXL	CDKN2B	PRPF31	RAB17	ENGASE
TTC14	STON2	RBM18	NDUFA3	ERBB3	ATP2A2
CLIP2	SEL1L	CSNK1E	CRY2	NFIB	ANAPC7
SLITRK6	FOXI3	CAMK4	MAPK8IP1	2023-03-04	DNAJC5
JARID2	TEX37	ASB5	PEX16	ITGA1	CREG1
SLC24A4	FBXO4	SPCS3	PHF21A	PELO	GGT5
L2HGDH	TP53	FBXO42	GYS2	PITPNC1	GGT1
STEAP2	DNAH2	NAV2	GOLT1B	NOL11	SNRPD3
UNC79	ARFRP1	CD38	RECQL	OCA2	GUCD1
ARF4	TNFRSF6B	NRBF2	CDK19	NMRAL1	UPB1
CARMIL3	IQCC	PAK2	NRG4	ACSBG1	TG
GMDS	TNNT2	ASB15	NPY	CLIP2	SLA
CSN1S1	PPP1R21	LMOD2	AMD1	TRMT11	MEIS2
CSN2	SLC44A5	MSH3	FBXO22	HINT3	HMGCR
CSN1S2	AHDC1	NOP56	SYNE2	CRIM1	COL4A3BP
PRUNE2	WASF2	RBFOX1	XPO7	KPNA6	CPO
ARNTL	DNAH5	MTA1	SUMO2	TMEM39B
ACSBG1	SUMF1	CRIP2	DOK2	ACP1
DNAJA4	SETMAR	CRIP1	PTPRE	ALKAL2
WDR61	NF1	C14ORF80	MKI67	CTNNA1
CIT	OMG	TMEM121	RPS3A	LRRTM2
PRKAB1	EVI2B	PPP2R5E	MAP3K2	APOL3
RFC2	ZGPAT	TXNRD2	PPM1A	CCDC39
CTNNA2	GPR3	RGS12	TGM3	CRP
JMY	DYNLT1	GUCY2D	NXF1	PIP4K2B
MTOR	SYTL3	KCNAB3	STX5	PSMB3
ANGPTL7	YME1L1	CHD3	WDR74	PCGF2
ATF6	ARHGEF4	CCDC146	SLC3A2	CISD3
TIMP4	FAM168B	FGL2	RWDD2A	MLLT6
PAPPA2	PLEKHB2	BAD	NBEA	PPIA
PRPF38A	COCH	GPR137	SNRPN	PLEKHB1
ZCCHC11	STRN3	KCNK4	SAAL1	RAB6A
PRODH	CATHL4	ESRRA	TNFAIP2	HEY2
DGCR6	ZFHX2	TRMT112	RAP2C	CENPC
MAP3K9	NGDN	PRDX5	ZNF248	PAPPA2
LRRC49	MYH7	CCDC88B	BMS1	PSPN
UNC13B	HAS2	RPS6KA4	OMA1	ALKBH7
MEX3C	SEMA3D	GPC6	TACSTD2	EEF1A2
SAT2	APOL3	CISD3	DGKG	KCNQ2
FXR2	PIP4K2B	KCTD6	RHOA	CHRNA4
SOX15	PSMB3	SHROOM1	TGFA	PPCDC
SENP3	PCGF2	GDF9	PAX7	CASC3
EXOC2	CISD3	UQCRQ	SLC25A17	EXT2
IL1R1	MLLT6	AFF4	CUX1	ALX4
COL5A3	PPIA	FBXO4	PCDH17	GMEB2
RDH8	COBLL1	HGFAC	SLC24A4	PTK6
C3	CSNK1B	BEND6	RIN3	PPDPF
RYDEN	TCEANC	MACF1	PCMTD2	TSLP
ANGPTL6	EGFL6	FOXC1	SLC16A2	ADGRL2
PTGS1	BHLHE40	RPL14	KIAA1109	FGD2
MRRF	ACNAT2	VMN2R1	C7	ADK
ETAA1	PRPF38A	GSAP	ST13	ATG5
METTL7B	ZCCHC11	PRKACA	RTN4	WDR36
SEPT7	RCOR1	SAMD1	EML6	C2CD3
EPSTI1	CA1	C19ORF67	UBE2Q2	PPME1
USP7	CA13	MISP3	PIP	DGCR6
MFSD4A	TET2	ITGA9	TAS2R40	CXORF67
ELK4	AHSA2	MYO6	APBA2	NUDT11
EDIL3	BMPR2	IMPG1	FAM189A1	BMP15
HMGCS1	PPIL1	SEMA5A	AMY2B	ZSCAN4
MECOM	PPA2	TDRD1	SPATA3	ZNF256
SRD5A1	SLC22A23	PALM3	OR8S1	GGH
NSUN2	PSMG4	DDX10	ERCC3	TTPA
MDM2	TUBB2B	TRPS1	LIN28A	NARS
NUP107	TUBB2A	EIF2AK3	LIN7A	STMN3
FOXP2	SIM1	WDR36	SLC5A3	YTHDF3
TRAF3IP2	TTLL5	SETMAR	B3GNT4	CCNB1
RPS24	BRD4	GRHPR	CCDC39	ULK3
R3HDM2	NOTCH3	ELP4	TSPAN5	CPLX1
SLC16A7	ILVBL	POLR2A	RAP1GDS1	CSNK1B
GLRX5	OXT	NRXN3	FOXO6	CMLKR1
CTSL	PNKD	DIAPH1	QRSL1	WSCD2
FBXO27	TMEM234	ATL3	CDC7	MAP3K7CL
ATF7IP	AVP	PRNP	DMRTB1	DRGX
UGT2C1	CASP13	DGKA	GLIS1	TAF15
UBE2U	GDI2		NCALD	ZBTB33
DHRS4	SLC44A2		SFT2D2	TMEM255A
UBIAD1	FAM208B		MCIDAS	HAT1
PAPD7	CHRNA4		GPX8	SLC25A12
DCLK3	COL20A1		CDC20B	BRWD3
ASB17	TGM1		GZMA	PRPS1
HAS2	GMPR2		ING3	FRMPD3
MPDZ	CHMP4A		CPED1	DLG1
NFIX	TSSK4		DUSP8	CES5A
GRM8	TM9SF1		DUPD1	CEACAM6
SLAMF9	IPO4		SAMD8	CEACAM21
CPPED1	IRF9		TH	HNRNPK
DNAH2	PSME2		CEP250	MRPL13
TP53	EMC9		ST3GAL1	RPGR
ANO6	PSME1		ERGIC3	OTC
ZZEF1	DCAF11		FER1L4	PTCHD1
ATP2A3	ZCCHC4		CYP2C25	FZD3
NHLRC3	ANAPC4		OTUD7A	OR5D13
PROSER1	PTCHD3		NAT6	TAF4B
PDZD2	DGKI		LSMEM2	PTPN3
ATP5L	MYO3B		SEMA3B	TCRA
RGS18	KIDINS220		GNAI2	SLC13A2
ZNF644	BICDL1		GALNT16	ARHGAP20
RHAG	GPAM		WDPCP	ZFHX2
F2RL3	H1F0		ZNF202	NGDN
SIN3B	DBX2		KIAA0825	MYH7
GPR156	NELL2		UBE3A	ZDHHC21
PTPRN2	CAMK2D		CBLN1	TSGA10
IQCA1	PLCD4		TXNDC11	SNTB1
PAX6	ZNF142		PPCDC	FMN1
TULP3	BCS1L		SCAMP5	GREM1
RHNO1	RNF25		RPP25	ZCCHC4
FOXM1	XPO1		COX5A	ANAPC4
NRIP2	RALGAPA1		NUP205	AP1G2
ITFG2	ENOX1		CACNA1C	THTPA
FKBP4	ZBTB46		GBF1	TIPRL
ZNRF2	SLC2A4RG		NFKB2	BCL2L1
GNL3L	RAB39A		PSD	DCAF6
CPA5	PSMC3		MAATS1	RPE
CPA1	INA		RNF14	PDHA1
CEP41	PCGF6		GNPDA1	MAP3K15
DNAJA1	USMG5		NDFIP1	MBTD1
CPA4	PDCD11		CFTR	UTP18
NQO2	MAGED4		ASZ1	ZDHHC8
MAST4	PLAC1		CREG2	CCDC188
GPR87	HPRT1		FBLN5	SLIT1
C1ORF131	STRADA		TRIP11	GTF2A2
NF1	ACSBG1		SYT3	LAMA2
OMG	DNAJA4		C19ORF81	ARHGAP18
EVI2B	EIF4A2		SHANK1	GSDMB
CCSER1	POLR2A		CLEC11A	MGA
NECAP1	SLC25A14		GPR32	NRG4
CYB561	GPR119		ZMAT4	LGR6
TANC2	RBMX2		DCP1B	PTPRV
ABI3BP	FZD3		AFF3	PTPN7
LPCAT1	ARHGAP20		JADE3	ARL8A
TMPO	SLC39A13		SSRP1	GPR37L1
TBC1D22A	PAX6		SLC9A7	ACNAT2
TBC1D32	SMIM15		PHIP	ATP2A2
SPATA6	EXT2		BRD4	AGMO
ZNF852	ALX4		USO1	CA1
MB21D1	PRDX4		BCL11B	CA13
OLFM2	ACOT9		RNF138	KLHL1
MAN1A2	MAGEB17		RPL9	HLA-DQB2
SH3RF3	MAGEB4		GOLGA7	KLHL20
SEPT10	FASTKD5		GINS4	CENPL
SOWAHC	MLANA		KCNQ2	DARS2
CSRP3	KIAA2026		CHRNA4	TCP1
ZDHHC13	CCNB1		COL20A1	PRAMEF27
BICDL1	AR		SORCS2	LAX1
RAB35	RAB17		CBX4	OGT
RPLP0	PRLH		MIC13	CPLX3
NINJ2	MLPH		TBC1D16	VPS16
DNAJA2	CDC7		PCDH12	YY1
TMEM170B	DMD		ATP8B4	SLC25A29
MTG2	USP7		DTWD1	SLC25A47
SS18L1	ABCC4		DNAJB7	WARS
PSMA7	GABRG1		RPL10A	RHOA
LSM14B	PJA1		CSMD1	TGFA
TAF4	MBD5		CCNO	BAK1
CNTNAP3	ASB15		SLC14A1	GGNBP1
TFG	LMOD2		EIF5	CPB1
TRIM24	DIAPH2		PKNOX2	OR52A5
JAK1	SMARCA4		FEZ1	OR52A1
SAP30	BNIP3L		EPC2	TOP1
B4GALNT3	DPP6		POLR3A	COX7A2P2
ABCE1	SLC13A2		RPS24	LHX8
ANAPC10	TAF2		ZMYND10	RPL9
ZNF185	DSCC1		PPHLN1	RNH1
KIF6	DEPTOR		MYOT	PTDSS2
METTL18	GVINP1		PKD2L2	ANO9
C1ORF112	GVIN1		SLC25A3	ZGPAT
SCYL3	DACH2		MAP2	ARFRP1
NMNAT2	ALAS1		MSTN	TNFRSF6B
NECAP2	TLR9		ZNF75D	RTEL1
SPATA21	TWF2		BNC1	PIGG
SZRD1	PPM1M		KIF11	CSH1
SKAP2	WDR82		HHEX	CSH
CDKN2B	AP1AR		SCG2	CWC25
RBM18	UCHL5		SPAG4	HRAS
CSNK1E	CHCHD6		CPNE1	ATXN1
CAMK4	PLXNA1		RUNDC3B	GMPR
WDR17	MTMR9		INO80	SUCNR1
SPATA4	PI16		KCNK5	MBD5
ASB5	UBE2U		CPQ	GDI2
SPCS3	UBE2W		NOTCH3	SLC44A2
FBXO42	ELOC		C14ORF93	FAM208B
NOCT	GLS		AJUBA	OR51V1
LPP	PSMD10		PRMT5	OR52P1P
NAV2	REEP3		GLI3	TWISTNB
NSG1	ATP6AP1L		CACNA2D2	TMEM196
CD38	SPIC		TMEM115	PKP3
GPT2	USH1G		CYB561D2	RPS3A
COL24A1	RPLP0		EEF1A2	SIM1
KCTD21	PXN		MARVELD1	CLPP
ALG8	TGFB3		HIBADH	TXLNA
NDUFC2	LGALS2		ZFYVE27	MYBPC2
THRSP	ORMDL3		SFRP5	FAM71E1
KCTD14	HPS3		STAG1	EMC10
NRBF2	HLTF		UGT1A6	ASPDH
GALNTL6	TIMP4		USP40	LRRC4B
PAK2	NCOA1		PIK3C2A	FNIP1
ASB15	UBE2T		EFCAB9	IQCC
LMOD2	UBE2R2		UBTD2	TMEM234
MSH3	RAB35		COA3	AHDC1
NOP56	DDRGK1		UACA	WASF2
PLBD1	CWC25		RNFT1	B4GALNT4
RBFOX1	SCAPER		RPS6KB1	DHX15
MTA1	CNOT9		TUBD1	BANK1
CRIP2	AP1G2		VMP1	HERC2
CRIP1	THTPA		PTK7	ATP7A
C14ORF80	PAN3		SRF	PGK1
TMEM121	GLIS3		CUL9	COL20A1
SVOPL	BNC1		TTBK1	PPIB
PPP2R5E	NMNAT3		ZDHHC23	SNX22
IGHA1	MSH3		CCDC191	SNX1
TXNRD2	NOP56		DNAJC24	N4BP2
RGS12	PRG4		IMMP1L	RHOH
GUCY2D	TPR		HSF2BP	ARL14EPL
KCNAB3	PLSCR2		RRP1B	KIAA0825
CHD3	PPP2R5E		SAYSD1	PHRF1
CCDC146	CLIC4		TMEM117	LMNTD2
FGL2	CYLC2		SSFA2	LRRC56
BAD	CHN2		LUC7L2	TFG
GPR137	CSH1		KLRG2	ABI3BP
KCNK4	CSH		SPINK5	PP2D1
ESRRA	NECAP2		FGF8	TRIP4
TRMT112	SPATA21		MGEA5	PCLAF
PRDX5	EVI2A		KCNIP2	ATP5A1
CCDC88B	LAPTM5		KDM4A	HNRNPA1
RPS6KA4	MATN1		RUVBL1	TNFSF10
GPC6	KIT		SEC61A1	TULP4
CISD3	MBIP		KBTBD12	TDRD7
ZNF431	TITF1		LRRC14B	HMOX2
ZNF317	GCAT		POMP	CSN1S2
KCTD6	FAM83F		DAAM1	PGAM1
SHROOM1	UNCX		ZFAT	MS4A8
GDF9	IFITM3		TTC39C	MLANA
UQCRQ	TPST2		DPPA4	NDUFA5
AFF4	IFITM5		AP1S3	ODAM
PCDH10	NLRP6		TPT1	ANKRD26
MP68	COX8B		WDR27	NOD2
TDRD9	PSMD13		NFS1	CYLD
RD3L	PMS1		ROMO1	SETD2
SLC16A14	GYG1		RBM39	NRADD
FBXO4	MARCKSL1		FOCAD	NBEAL2
HGFAC	HDAC1		SEPT8	CYP2C21
BEND6	LCK		CCNI2	NCALD
MACF1	FAM167B		KIF3A	ZBTB46
CD5	LDLRAD4		IL4	SLC2A4RG
VPS37C	FAM210A		MCHR1	SLC22A23
PAG	RNMT		HMGN3	PSMG4
GABRB2	MC5R		MND1	TUBB2B
E2F8	MC2R		IPPK	TUBB2A
FOXC1	CUL3		ECM2	MEX3B
TRIP11	ANKRD16		CENPP	LRRC8B
LCMT1	RPL23A		XPNPEP3	NECTIN3
AQP8	MTCH2		AVPI1	PIAS1
FLRT3	DUSP22		CRADD	CALML4
RPL14	RPS23		BMP3	PID1
ABHD12	SHQ1		NTN5	POLE3
SETD6	CRYBG2		FUT2	GTF2I
CNOT1	CD52		MAMSTR	AGBL4
VMN2R1	UBXN11		RASIP1	2023-03-04
H2BFWT	SH3BGRL3		IZUMO1	CP
GSAP	CEP85		FUT1	RNPEP
ARHGAP17	ARL14EPL		FGF21	TIMM17A
ASF1B	DNAJC1		BCAT2	LMOD1
PRKACA	TUSC3		DLG2	POC1A
SAMD1	BAD		CHST15	DUSP7
C19ORF67	GPR137		MYRIP	CD7
MISP3	KCNK4		SDHA	TEX19.2
ITGA9	ESRRA		CCDC127	UTS2R
MYO6	TRMT112		DAPP1	OGFOD3
IMPG1	PRDX5		CCDC59	HEXDC
CLINT1	CCDC88B		METTL25	NARF
ZC3HC1	RPS6KA4		MECR	ZKSCAN8
SEMA5A	PLCB3		SRSF4	PTCHD3
DNAJB6	LMBR1		TMEM200B	DNAJB14
CCDC186	BET1		EPB41	LAMTOR3
TDRD1	SPON2		PIK3C2G	DAPP1
PALM3	DNAJB14		RUFY1	ST13
MNS1	LAMTOR3		DNAH8	DNAJB7
TEX9	CDKN2A		MYH10	XPNPEP3
MPHOSPH8	ORC1		ARID1B	RBX1
TRANK1	EIF4B		C1QTNF1	MAGEB3
DDX10	IDH2		ENGASE	MAGEB18
ITK	TICRR		ATP2A2	ZCRB1
TRPS1	KIF7		ANAPC7	GRIA2
EIF2AK3	PLIN1		PI4K2A	PPP2R5E
WDR36	WDR93		DNAJC5	WDR89
SETMAR	C6		CREG1	MRPL58
ADTRP	MROH2B		MINDY3	ATP5H
GRHPR	NFATC3		GGT5	KCTD2
ELP4	ESRP2		GGT1	TRIM65
POLR2A	DAPP1		SNRPD3	SLC16A5
NRXN3	IGFBPL1		GUCD1	ARMC7
DIAPH1	LANCL3		UPB1	NT5C
ATL3	PANK2		TG	SRSF3
PRNP	USP17L18		SLA	TNFAIP3
TTN	RASGRF2		MEIS2	EHF
DGKA	CKMT2		HMGCR	NAT6
PGK2	GGA3		COL4A3BP	LSMEM2
THUMPD2	PPME1		CPO	SEMA3B
TMEM178A	P4HA3		CHP2	GNAI2
	RPL23		PRKCB	GPR3
	CMTM5			ABCB9
	ODR4			SPATA5
	ZBTB4			NUDT6
	ATG5			FGF2
	AKR1C13			PPP2R3B
	C2CD3			SNX20
	HSPE1			CLIC4
	SYTL1			CYLC2
	WDTC1			TTLL4
	PIAS1			SHISA4
	CALML4			MAPK4
	FAM110C			IL33
	ZC3H13			UGT2B4
	LCP1			UGT2B18
	NDUFA5			RAD21
	HNRNPA2B1			MTMR9
	ASIC1			FOXL1
	AQP6			FAM117B
	AQP5			SPIC
	AQP2			POLD4
	FAIM2			CLCF1
	RMDN1			RAD9A
	WWP1			PPP1CA
	XK			TBC1D10C
	PAPPA2			CARNS1
	CRIM1			RPS6KB2
	ANKMY1			CORO1B
	GPC1			GPR152
	ZZEF1			CABP4
	ATP2A3			TMEM134
	BLVRA			CCDC91
	MTAP			CD1A
	CC2D1B			FBXL17
	ECHDC3			IGFBPL1
	CARD10			FLT1
	SMAP			USP1
	SLC45A3			DOCK7
	NUCKS1			KITLG
	SMURF2			ENAH
	CEP95			THBS1
	DDX5			CYP2C18
	POLG2			ATAD2
	DCAF6			ZHX1
	RPE			PRUNE2
	ZCCHC9			SFT2D2
	ACOT12			AMOTL2
	TCF12			CLASP1
	FNIP2			INO80
	SZRD1			ATP12A
	BRCA2			RINT1
	ZAR1L			EFCAB10
	KAT2B			ATXN7L1
	PPP1R12B			COL6A2
	TSC22D3			FTCD
	PRPS1			CLIC5
	FRMPD3			ISM1
	CALD1			ASB13
	DMXL2			FAM83F
	RNF208			TCEANC
	NDOR1			EGFL6
	TMEM203			FAS
	TPRN			ST8SIA4
	SSNA1			CCNO
	ANAPC2			MCIDAS
	TMEM210			GPX8
	LRRC26			CDC20B
	GRIN1			GZMA
	MAN1B1			MXD1
	DPP7			GMCL1
	GRHPR			ANXA4
	SPTA1			ABCC4
	OR6K2			CAMKK2
	OR6K3			SHQ1
	OR6K6			CPNE1
	OR6N1			NFS1
	TACC3			ROMO1
	TMEM129			RBM39
	SLBP			USP34
	ERF			AHSA2
	GSK3A			SEMA3F
	ZNF526			GALNT2
	DEDD2			PGBD5
	FTL			MAGEB1
	TMED2			MAGEB4
	CTNNA1			INA
	LRRTM2			PCGF6
	FAM185A			USMG5
	FBXL13			PDCD11
	FNBP4			CD226
	FBXO27			SFRP4
	NUP160			EPDR1
	PKN2			NOP56
	PAPD7			TOMM34
	SRD5A1			STK4
	IDH3B			AIP
	RCAN1			ZNF821
	FMN1			ATXN1L
	GREM1			AP1G1
	ITGA1			ANKRD45
	PELO			ING3
	POMC			CPED1
	DNMT3A			SDHA
	ING1			CCDC127
	ANKRD10			LRRC14B
	DNAJB13			ARMC1
	UCP2			OR10X1
	MTCH1			OR10Z1
	MSL1			SPTA1
	PHYHIPL			ALDH1L1
	FAM13C			KLF15
	PRNP			LMAN1L
	C1QTNF1			MILR1
	ENGASE			SPIB
	TBC1D2B			BTBD16
	SH2D7			PLEKHA1
	SCAF11			POLD1
	CP			ENPP4
	FOXC1			CELF1
	GMDS			PTPMT1
	UBASH3A			KBTBD4
	RSPH1			H2BFM
	TTC13			EXOC3
	ARV1			AHRR
	NXT2			RNF208
	ADAMTS7			NDOR1
	NSUN2			TMEM203
	SERF2			TPRN
	SERINC4			SSNA1
	HYPK			ANAPC2
	MFAP1			TMEM210
	WDR76			LRRC26
	FRMD5			GRIN1
	FAM43B			MAN1B1
	MUL1			DPP7
	CAMK2N1			AKR1D1
	ICA1L			USP17L18
	CDKN2B			USP17L22
	GIMAP1			GLI3
	GIMAP7			MLLT10
	PLEKHH1			KCNH1
	PIGH			ILVBL
	ARG2			SUCLA2
	VTI1B			KLHL2
	BDP1			ZDHHC23
	SERF1			CCDC191
	SMN1			MAPKBP1
	NAIP			FAM167B
	POU2F2			GRAMD1C
	THBS1			LCK
	SLC24A2			SLTM
	PRND			MINDY2
	PGAM1			CSNK2B
	MS4A8			SHOX
	VMA21			MAGEH1
	RNF32			PIGN
	SNRPD2			KIAA1468
	FLOT2			RPS26
	ERAL1			CDK5RAP2
	FAM222B			CASP13
	NEK8			CNTN1
	MELTF			FADS2P1
	DLG1			EDIL3
	ZXDC			CACNA2D3
	SLC41A3			LRTM1
	ALDH1L1			RNMT
	TEX22			MC5R
	MTA1			MC2R
	CRIP2			NUP85
	CRIP1			SBSN
	C14ORF80			GAPDHS
	TMEM121			TMEM147
	MFAP2			ATP4A
	KRT81			COBLL1
	KRT83			ITPR3
	KRT7			KIF4A
	CES5A			GDPD2
	DENND1C			SSU72
	CRB3			BNIP3L
	SLC25A23			ZPBP2
	KHSRP			IKZF3
	AK1			AKAP8
	GTF2F1			KIR3DX1
	PSPN			KIR3DL1
	ALKBH7			QTRT2
	CLPP			RASGRF2
	OPRM1			CCDC178
	ANXA2			GLS
	MOXD1			IST1
	CAMSAP1			CEACAM5
	KCNT1			HSPA4L
	CTBP1			ANXA2
	AGTR1			SUPT3H
	TOX			SV2B
	SPI1			TOX
	PUM2			CHCHD6
	WNT8B			PLXNA1
	BTF3			MAGEB10
	SEC31B			AFF2
	NDUFB8			ALAS1
	MED13L			TLR9
	SLC25A46			TWF2
	PEAK1			PPM1M
	KDM6A			WDR82
	SLC9A6			AP1AR
	POLD4			SCN8A
	CLCF1			PRKD1
	RAD9A			MKL1
	PPP1CA			TRA2B
	TBC1D10C			ERICH5
	CARNS1			KBTBD6
	RPS6KB2			KBTBD7
	CORO1B			OVCH1
	GPR152			ERGIC2
	CABP4			C8ORF76
	TMEM134			BDP1
	CPEB4			SERF1
	KCNE1			SMN1
	LRRK2			NAIP
	MAP3K7CL			TNFSF4
	RDH11			ALKBH8
	GSTO1			CDIP1
	RDH12			C16ORF96
	PERM1			JADE3
	PLEKHN1			SSRP1
	KLHL17			SLC9A7
	NOC2L			MAGED4
	SAMD11			ARRDC3
	UROC1			ERF
	MERTK			GSK3A
	TMEM87B			ZNF526
	FBLN7			DEDD2
	PHLDA1			ERICH2
	NAP1L1			SP5
	RAPGEF6			TSPAN1
	C16ORF72			PITPNM1
	SIRT4			NDUFS3
	TNFSF10			FAM180B
	POPDC3			AIFM1
	BVES			RAB33A
	SDF4			ZNF280C
	TNFRSF4			SLC16A2
	TNFRSF18			SRM
	TTLL10			NYX
	C1ORF159			CASK
	GAD1			HEPH
	PDK3			MAGEA9B
	PCYT1B			TMEM185A
	FSTL5			DACH2
	PHKA1			VMA21
	DMRTC2			FBXO4
	CPLX1			HTRA1
	ABCB5			UBALD1
	N4BP2L1			MGRN1
	ZSCAN4			ANKS3
	ZNF256			ZNF500
	SH3TC2			CREB3L2
	TBC1D1			TMEM161B
	HIF1AN			STARD4
	TMPRSS3			TPT1
	WDR61			RSRC1
	NTN4			PPP1R2P9
	RPS26			PKD1L3
	FGL2			FAR1
	CCDC146			PPFIA1
	RANBP6			BRD8
	LYSMD4			KIF20A
	ANAPC5			CDC23
	C15ORF57			RAB22A
	RPUSD2			PPP4R1
	KNL1			ANKRD60
	MAGEB3			BPTF
	MAGEB1			IPO9
	MAGEB18			AGPAT5
	ZIC1			XKR5
	ZIC4			ZNF596
	MPC1			RPS6KB1
	RYR2			TUBD1
	SNN			VMP1
	TXNDC11			RBM5
	ZC3H7A			RBM6
	ADRA1D			CD99L2
	PALM3			MTMR1
	IL27RA			MTM1
	RLN3			DUT
	RFX1			GRPR
	DCAF15			HS6ST2
	MFSD4A			SET
	ELK4			DMKN
	CALHM2			NUP58
	ATP8B4			MTMR6
	DTWD1			AMER2
	MLLT10			PITX3
	TTC14			GBF1
	C4B_2			CDC6
	DXO			RAPGEFL1
	SKIV2L			C1QTNF4
	NELFE			PRDM9
	CFB			PPRC1
	ZBTB12			MRPL48
	EHMT2			TPM3
	POC1A			EDA
	DUSP7			DDX10
	HAUS6			SLC9A3
	PLIN2			UBE2N
	DENND4C			DEADC1
	FAF1			PEX3
	CALHM1			FUCA2
	SSU72			AFG3L1
	CBR4			NCOR2
	PALLD			SGO1
	PHRF1			POMGNT1
	LMNTD2			LURAP1
	LRRC56			SMAP
	HRAS			MUM1L1
	RNH1			WBP4
	PTDSS2			C1QTNF1
	APOBEC2			ENGASE
	OARD1			SIL1
	NFYA			TRAF3
	ADCY10			AMN
	TREML1			NR3C1
	MYBPC3			KNL1
	PID1			RAD51
	SLC30A9			TNNI3K
	BEND4			GALR3
	TCEA1			SLC5A3
	TENM1			ABCB5
	OGT			GPC1
	FAM156B			ECT2
	PITPNC1			NCEH1
	NOL11			CDK14
	UAP1L1			GLB1L3
	CUBN			GLB1L2
	FMNL2			RASA3
	RPS27A			CDC16
	GSDMB			CHAMP1
	TDRD1			RAPSN
	AFAP1L2			ACOT13
	UNC13C			TDP2
	NEIL3			KCND2
	RCL1			RAB5A
	TBC1D22A			IHH
	FGFR3			TITF1
	ISM1			ATP10D
	ADAM20			NOA1
	ADAM29			REST
	UBR1			OMA1
	RAD51			TACSTD2
	TMEM45A			SARNP
	IL22RA2			BCL2L11
	IFNGR1			FAF1
	RAB11FIP2			ELF5
	SLC38A8			EP400
	MBTPS1			PUS1
	HSDL1			ULK1
	DNAAF1			NHEJ1
	TAF1C			PDGFA
	ATP7A			C5ORF51
	PGK1			UGT2B31
	RSRC1			UNC13C
	WDR12			RAPGEF6
	CARF			NTN4
	TSPYL2			VDAC3
	GPR173			NME8
	NHSL2			NTRK2
	BST1			CYP2R1
	CD38			PDE3B
	CNBP			ZCCHC24
	PPP1R9B			ANXA11
	FKBP1A			GRK3
	SDCBP2			POMP
	SNPH			TRIM64
	LDB1			UBTFL1
	CSF1			ERCC6L2
	TREM2			GUCY1A2
	SLC35F2			RTKN
	PRRX1			INO80B
	TACC1			MOGS
	DEADC1			CCDC142
	PEX3			TTC31
	FUCA2			LBX2
	AFG3L1			PCGF1
	PLEKHB1			TLX2
	RAB6A			DQX1
	OTUD1			HTRA2
	CATSPER4			LGSN
	B3GALT6			DYSF
	PGM2L1			TEC
	UBE2N			CDK2AP2
	SOX5			VEPH1
	IRX4			PTX3
	NDUFS6			ARHGEF19
	MRPL36			EPHA2
	B4GALNT2			MMP17
	GNGT2			SFSWAP
	ABI3			CXCL1
	JAK1			ANKMY1
	SAP30			CCDC50
	SLC34A3			PRKDC
	PPFIA1			TACC3
	RSC1A1			TMEM129
	AGMAT			SLBP
	DNAJC16			GNRHR
	TMEM110			PIPSL
	MUSTN1			ZNF687
	ITIH4			PI4KB
	ITIH3			TSPEAR
	ITIH1			C21ORF2
	MREG			TRPM2
	PECR			CCDC66
	XRCC5			PTPN2
	OR6N2			XPA
	EPDR1			NCBP1
	VPS54			TSTD2
	UGP2			SLC44A5
	MELK			CSK
	IRF4			PHTF2
	STK24			TMEM60
	EFS			RSBN1L
	LRRC43			EBP
	PAK1			MTRF1
	TRNT1			RNF182
	CNTN4			CAMK2G
	IL5RA			PLAU
	EFHC2			ARID1B
	PTPN12			KRT7
	GSAP			KRT80
	CLEC16A			HDAC1
	KLF15			KNTC1
	TMEM266			RSRC2
	ETFA			ZCCHC8
	CCDC172			SLC2A13
	AHCYL1			C12ORF40
	MYOF			TMEM181
	SSH3			ADAM10
	EIF2AK3			TFAP4
	PRKACB			RYR2
	RPS6KA2			OR6K2
	TPT1			DYNLT1
	ELL2			SYTL3
	DDR2			RTTN
	HSD17B7			AKR1C13
	KANSL1			GOLGA5
	MAPT			GDPD4
	IDH3A			TRPS1
	REV3L			SGPP1
	VPS9D1			WDYHV1
	ZNF276			MCM4
	FANCA			ADAM21
	SPIRE2			POLR2A
	TCF25			ZBTB4
	SCNN1D			ASIC1
	UBE2J2			AQP6
	SLIT1			AQP5
	C5ORF51			AQP2
	METTL18			FAIM2
	C1ORF112			GVINP1
	SCYL3			ICA1L
	RANBP3			WDR12
	CAPS			EEF1A1
	VMAC			DOK1
	NDUFA11			CORO1C
	TMEM116			TAGLN2
	ADAM1A			BRIP1
	MAPKAPK5			BRCA2
	ALDH2			ZAR1L
	HERC1			C6
	RAB1A			MROH2B
	CEP68			SRRM5
	FBXW9			PVRIG
	GNG12			STAG3
	DHPS			GAL3ST4
	WDR83			C7ORF43
	MAN2B1			LAMTOR4
	BARD1			NXPE3
	ZNF709			UGT3A1
	OSTF1			TRPC5
	NMRK1			ATP8B1
	CARNMT1			ENPP5
	ARHGAP15			DACH1
	KRT80			PPM1A
	ANKRD18B			SORCS2
	DNAH14			CNTN4
	TMEM68			RFX5
	TGS1			LRRC30
	TTPA			SLC46A3
	YTHDF3			KIAA1551
	RAET1E			RSG1
	RPIA			ITPR1
	TNFAIP3			UGP2
	FAM205A			RAB3GAP2
	SIL1			BCAS1
	TTLL4			CAPZB
	AIP			PQLC2
	ZBTB5			AKR7L
	ATAD2			AKR7A2
	ZHX1			MRTO4
	TSGA10			EMC1
	PAK4			RXFP3
	NCCRP1			NSFL1C
	SYCN			FKBP1A
	IFNL3			SDCBP2
	SGO1			SNPH
	ZNF596			TMEM68
	HCCS			TGS1
	ARHGAP6			ATG101
	AMELX			NR4A1
	GPR68			NFE2L3
	SOHLH1			CALHM2
	HLA-DQB2			CALHM1
	GNG2			MTCH2
	ST8SIA4			TADA3
	EPRS			CAMK1
	MXD1			OGG1
	GMCL1			CPNE9
	ANXA4			MTMR14
	B4GALNT4			XPO1
	TNNI3K			M1AP
	STOX1			CALN1
	DIAPH1			NCOA7
	ECT2			TMEM116
	NCEH1			ADAM1A
	C9ORF40			MAPKAPK5
	BRD8			ALDH2
	KIF20A			TOPAZ1
	CDC23			FAM210A
	FADS6			GRIA1
	BSDC1			IL7R
	TSSK3			IRAK1BP1
	FAM229A			EPB41L4B
	ADAMTSL1			VWA5A
	SDC1			DNAJA1
	GSTA2			TRIM56
	CCDC39			TPST2
	GPX4			IFITM3
	PRAMEF27			IFITM5
	LAX1			NLRP6
	DNAJC4			COX8B
	PRAMEF15			PSMD13
	TOP2A			MOXD1
	GJD3			CBFA2T2
	RARA			NECAB3
	RFWD2			C20ORF144
	CHSY1			ACTL10
	MYO6			E2F1
	DHRS3			C9ORF43
	SETD5			ALAD
	THUMPD3			HDHD3
	TRPS1			BSPRY
	CCDC57			ITGA5
	SLC16A3			ZNF385A
	CSNK1D			GPR84
	SARNP			COPZ1
	GDF11			MRPL17
	CD63			FARSB
	RDH5			RNR-1
	BLOC1S1			HSPA9
	ITGA7			XPNPEP1
	LRRC17			PCCA
	CUL1			ALG6
	FGFR2			NAA15
	CDA			NDUFC1
	DNAJC14			MGARP
	ORMDL2			TPK1
	NSFL1C			ZBTB37
	HMGCR			POU2F2
	COL4A3BP			LRCH1
	SFMBT1			ESD
	MEIS2			ALDH1A2
	MEIS3			UPF2
	RNF17			IL27
	MEPE			NUPR1
	GOLGA5			SGF29
	ZBTB7A			BOLA2B
	PIAS4			CORO1A
	EEF2			MRPL30
	SERP1			MITD1
	TSC22D2			LIPT1
	GALK2			ABLIM3
	BBX			SENP3
	MVB12B			RNF222
	GLCE			CRYBG2
	MOB1B			CD52
	DCK			UBXN11
	SPAG9			SH3BGRL3
	TATDN2			CEP85
	GHRL			SPN
	SEC13			FAM57A
	ATP2B2			CD2BP2
	SUPT16H			FAM109A
	RPGRIP1			TBC1D10B
	SLC4A10			MYLPF
	TEX2			SEPT1
	TCTEX1D2			ZNF771
	UBXN7			DCTPP1
	G2E3			DIABLO
	BOC			TENM2
	ADAM9			ANGPTL3
	METTL14			EXOC6
	CIB2			KCNS1
	CD7			EP300
	TEX19.2			KIAA1211L
	UTS2R			GPX4
	OGFOD3			EIF4A2
	PCBP1			PLAC1
	AMY2B			HPRT1
	PICK1			PMS1
	SLC16A8			CAMK2D
	TROVE2			VPS39
	LRRC30			TMEM87A
	VDAC3			GANC
	B3GNT4			ARRDC1
	CSGALNACT2			ZMYND19
	RASGEF1A			DPH7
	CALHM3			MRPL41
	RBMS3			PNPLA7
	PIP4K2A			SSH3
	SPAG16			POU5F1
	ANO9			CCHCR1
	PKP3			ADAMTSL1
	CREB5			SAMHD1
	PRL			GNPDA1
	YBX1			RBL1
	KLHL1			HTR2A
	RBFOX1			UBR4
	ALKBH8			CDHR1
	BCL2L1			SYTL4
	ZNF683			CSTF2
	IRAK1BP1			NOX1
	MAGEA9B			XKRX
	TMEM185A			PXMP4
	CARS2			KIDINS220
	SLC35E2			CDC42SE2
	CDK11B			PTPRA
	MMP23			SAMD9
	MIB2			HEPACAM2
	FNDC10			MITF
	ZBTB17			N4BP2L1
	TECTB			EPS15L1
	KIAA0825			GBP6
	SLF1			GNG2
	FGD2			TOP2A
	PDE4B			GJD3
	EVL			RARA
	DEGS2			CUL5
	CSN1S2			CACNA1B
	ODAM			PABPC1L
	MICALL2			MARCKSL1
	GRIK3			MYBPC3
	EPS8L3			SPI1
	TRAPPC10			SLC39A13
	PWP2			PSMC3
	C21ORF33			SOWAHD
	NQO2			SEPT6
	ACOT13			NKRF
	TDP2			UBE2A
	TM9SF4			RPL13
	PLAGL2			MAP7D3
	POFUT1			FHL1
	PITPNM1			WTAP
	OSBPL9			GLCE
	TULP3			CYP1A2
	RHNO1			CYP1A1
	FOXM1			EDC3
	NRIP2			ADRA1D
	ITFG2			PRKAR1B
	FKBP4			UQCC2
	MSL3			MYO3B
	PTH2R			ABI1
	N4BP2L2			PNPLA8
	GSTA1			HDAC8
	GSTA4			PHKA1
	KCNJ15			FSTL5
	TRMT11			MKRN1
	HINT3			TAMM41
	HELZ			TRH
	DNAJA1			SERF2
	NELFB			SERINC4
	FAM166A			HYPK
	TUBB4B			MFAP1
	TUBD1			WDR76
	VMP1			FRMD5
	GABRA1			SYT16
	NRXN3			PLCXD1
	TMX1			BZW2
	PRUNE2			TSPAN13
	GCNT1			MAP4K5
	SCFD1			ATL1
	SDHA			ADAD1
	GRID2			KIAA1109
	CAPZB			DDX1
	PQLC2			ZBTB38
	GPR156			AGR2
	SH3GL3			POP1
	EIF2A			ADAM9
	AKR7L			MGAT4C
	ADGRF4			CHN2
	CCNB2			SPAG16
	ADAD2			UBE2E3
	PLCXD1			KIF5C
	GTPBP6			TAF5L
	PPP2R3B			EPC2
	TDRD3			GLIS1
	ITPR1			ABCB1
	DDX11L8			TMEM260
	WASHC1			TCF12
	FTH1			COMMD1
	POP1			FASTKD5
	ACAP3			AVP
	SEC24D			OXT
	CTNNA3			NFE2
	FERMT3			CBX5
	TRPT1			SMUG1
	NUDT22			TTLL3
	TMEM131			FHL3
	VWA3A			POU3F1
	EEF2K			KCTD1
	POLR3E			UBE2W
	TMTC3			ELOC
	GGTA1			SEPT2
	RTL9			HDLBP
	AMMECR1			MAGEF1
	IKZF2			DMD
	TOR4A			BNC2
	CARS			XRCC5
	TNFRSF22			PERM1
	ADAM10			PLEKHN1
	ATP5B			KLHL17
	BAZ2A			NOC2L
	RBMS2			SAMD11
	HAT1			KLF7
	GGH			ZNF280D
	RPL19			PLS1
	SASS6			CCT2
	KCNN3			ATR
	SLC9A1			COX16
	HEXDC			RLIM
	USP17L22			RBBP4
	P2RY12			MEF2A
	P2RY13			PTPRF
	GPR87			KDM4A
	RRAGA			RBMX
	CEP290			FAM168A
	NEFL			IMP3
	NEFM			GVIN1
	CD2AP			C1ORF21
	SPG7			WDTC1
	GLIS2			STXBP5L
	CORO7			EIF2S3
	VASN			DMRTA1
	DNAJA3			SC5D
	ZCCHC10			PDCD1LG2
	TXNDC2			CNTNAP3
	MISP3			DCTN1
	MMP19			WDR54
	TMEM198			RPUSD2
	FBXL17			CPVL
	ITPR2			CSRP2
	GTF2H5			IGSF9
	GBP6			ENPP7
	SEPT7			TBC1D1
	RAB3GAP2			CHRDL1
	LHFPL4			TRAC
	IMPG1			TRDC
	SAMD3			GLUL
	SET			KDM6A
	EPHA6			TRMT2A
	AMOT			RANBP1
	POU3F4			ZCCHC11
	TRAC			SLC34A3
	CORO1C			COL19A1
	NUFIP2			STAP1
	CRYBA1			SIRT1
	GALR3			HERC4
	CYP21			CALU
	TREML2			OPN1SW
	TREM1			CCDC136
	BCLAF1			FLNC
	RIPK2			ATP6V1F
	CASC3			KCP
	ZNF160			HCAR2
	ZNF616			DPP8
	LLGL1			HACD3
	FLII			MPP6
	MIEF2			SF3A3
	TOP3A			HSF2BP
	SMCR8			RRP1B
	SHMT1			PDXK
	FHIT			PRL
	HCAR2			IFI44L
	ASB13			IFI44
	TMPRSS11C			POU6F1
	GNRHR			CSRNP2
	MEX3C			LETMD1
	PFDN4			SSH1
	OLFR1030			NDC1
	CYP2E1			RPL23A
	RCC2			IP6K3
	PADI6			ZNF75D
	TRIM56			JAK1
	MAGEH1			SAP30
	CUL5			CD247
	C8ORF76			DNAJC5
	TXNDC5			CREG1
	BMP6			CABP1
	TRAPPC11			ELOVL4
	MLF1			TTK
	AGPAT5			SEC24B
	XKR5			IGF2
	GNB1L			KIF2B
	SAPCD2			AP3B2
	METTL7A			PJA2
	SLC11A2			ATP5G3
	HIGD1C			ZIC1
	SRRM5			ZIC4
	PCDHGB5			NAA25
	TNFSF9			ERP29
	SLC44A4			KIF11
	SHOX			HHEX
	PPP1R3A			LRRK2
	ZXDA			ANKRD18B
	FNTA			CCDC144A
	POMK			B3GAT1
	HGSNAT			PKD2L2
	DTNBP1			FAM13B
	MINDY2			CCT8
	CDC25A			EIF2S2
	RERG			PUM2
	SCN8A			ZC3H13
	TMEM240			LCP1
	MFNG			SPAG4
	OR5W2			FOXI2
	COX15			TLL2
	CUTC			MOGAT1
	INTS11			GHR
	PUSL1			NELFB
	CD53			FAM166A
	LRIF1			TUBB4B
	DDX51			AP5S1
	AP4S1			CDC25B
	RNF34			CENPB
	NARF			SPEF1
	EPB41L2			HSPA12B
	ARHGAP32			CDK13
	CROT			URGCP
	PRPF18			TRIM33
	ARMC1			CFH
	OR10X1			SUPT20H
	OR10Z1			PDK3
	PUS7			HSD3B
	ACER2			SETD4
	LRP1B			VPS54
	TSPAN7			ARHGAP11A
	KCND2			NF1
	CASP9			L3MBTL3
	C4A			SAMD3
	ANKRD26			BICD1
	CCDC92			CANT1
	KCNK5			IPO11
	KCNK17			DNAJC21
	ABCC10			RGS3
	DLK2			NFKB2
	TJAP1			PSD
	LRRC73			DNAH5
	YIPF3			EPHA6
	POLR1C			GZMH
	XPO5			GZMB
	METTL7B			AP3M1
	TUBA8			ZSWIM5
	KIAA1211L			PAK2
	FAM13A			SENP5
	DHX15			NCBP2
	RFK			SHOX2
	GBP1			SPP1
	GLRX			TMEM131
	AMMECR1L			CARM1
	POLR2D			RPL30
	NRG4			ZNF365
	ENTPD2			RTKN2
	MXRA8			P4HA2
	DVL1			SLC25A17
	TAS1R3			SYTL1
	CPTP			PPP1R10
	TSPAN8			RNF11
	FRMD4A			SH2D1B
	CCDC50			PRRX1
	HIST1H2AJ			PPP2R3A
	HIST1H2BK			ATP13A3
	HIST1H2BJ			MPC1
	NOL10			RPS6KA2
	TRDC			TTC13
	SIAH1			ARV1
	LRRC53			RIMS4
	GNA14			YWHAB
	MASP1			TM2D2
	ICAM2			TMC2
	PRR29			SAE1
	EVI5			BBC3
	RPL5			CCDC9
	FOXI2			CYP2C25
	RPS14			SEMA3E
	FLNC			CALHM3
	ATP6V1F			FBXO42
	KCP			KCNJ11
	IRF5			NCR3LG1
	SLC30A1			NUCB2
	LRCH1			ANKS1B
	ESD			UBE2L3
	OCA2			TPRG1
	MOGAT3			MREG
	NAT16			PECR
	VGF			PUS7
	AP1S1			MAVS
	LY75			ZFAND3
	MARCH7			MRPS26
	PRRC2B			ERG
	SMIM13			CLN3
	IKBKG			APOBR
	G6PD			SEC31B
	DCAF8			NDUFB8
	MAGEB10			HIF1AN
	PTCHD1			FBXO3
	UNC5CL			MSRA
	FDPS			FBN2
	RUSC1			LDB1
	ASH1L			GTPBP6
	CSF2RB			DOCK9
	PRKD1			KLF2
	ELOB			CRSP2
	F2RL3			STK24
	SIN3B			PDE12
	GTF2A2			DNAH12
	PFKM			CDKN2C
	SENP1			MB21D1
	MC1R			RPS23
	TUBB3			NEGR1
	ANKRD54			SPINK5
	ECT2L			FAM53B
	REPS1			ABRAXAS2
	CPB1			PPP3CA
	SFRP4			RAD54L
	CADPS			N4BP2L2
	ANKRD20A8P			INTS2
	TNPO3			C15ORF57
	NOL6			OAS1
	LONP2			ATF6
	ERICH4			CNTNAP5
	INTS10			NAA50
	AURKAIP1			ATP6V1A
	SPP1			CDC25A
	ADK			UBE2T
	DISP1			LRRC41
	GABRA6			UQCRH
	GPC6			NSUN4
	KLHL41			NT5E
	CCT2			HSP90AB1
	ATR			MELK
	ERP44			OSMR
	STX17			RPF2
	AKR7A2			EIF1
	SRPK1			AMD1
	SLC26A8			HNRNPA2B1
	NAA25			RPL10L
	ERP29			WDR31
	BHLHE41			TXK
	RASSF8			SLPI
	PCK2			USPL1
	FAM178B			HMGB1
	SEMA4C			LRRC53
	ANKRD39			RAB39A
	ANKRD23			DDRGK1
	CNNM3			PRPF38A
	CNNM4			TIMP4
	CSPP1			NKD1
	ARFGEF1			PADI6
	CEACAM7			PADI4
	CEACAM5			PADI3
	PPP2R3A			PADI1
	GPER1			BMP4
	ATP5G3			ELL3
	ATG101			P4HA3
	NR4A1			GGT5
	VWA1			GGT1
	TMEM88B			SNRPD3
	ANKRD65			GUCD1
	MRPL20			UPB1
	CCNL2			HAUS5
	ANKS1B			IGFBP2
	DCAF13			IGFBP5
	MRTO4			LRRC3
	EMC1			TMEM174
	NXNL2			OR52Z1
	GPBP1L1			BPHL
	XPR1			SLC41A3
	BCL2L11			TAS2R40
	PAIP1			ASCC1
	TAF12			DDIT4
	RBMX			NRDC
	GON4L			NAP1L1
	SYT11			DOCK1
	RIT1			OAS2
	KIAA0907			RMDN3
	NSG2			PAN3
	MKKS			POU2F1
	SV2B			PAWR
	PLEKHA7			ECT2L
	SLC5A6			REPS1
	CAD			MAP2K4
	SLC30A3			NUP205
	IMP3			SLC13A4
	MARCH4			ZBTB17
	SELE			ABHD18
	AGMO			ZNF184
	RGS3			ABCC8
	SLC9A2			ACOXL
	SLC9A4			INSIG2
	ALG6			BHLHE23
	EZH2			SLC17A9
	PADI4			NYAP2
	GLRX2			RPL10
	CMLKR1			BTG2
	WSCD2			FMOD
	ITPA			CHST15
	PTGER3			NELFE
	NPDC1			CFB
	FUT7			ZBTB12
	RPL3			EHMT2
	PP2D1			SLC44A4
	UBE2V2			AGTPBP1
	THADA			PKNOX2
	TNFRSF1B			FEZ1
	ZMAT4			DNAH11
	SELENOK			CBX3
	CDK2AP2			MYOT
	PPHLN1			MACC1
	GLRA2			SKIV2L
	AFF2			SEPT12
	FEM1A			SYT3
	CSNK1A1			OR8S1
	CXXC1			PDLIM5
	ELK1			FAAH
	GCSAML			LMBRD2
	SYNGAP1			DENND6A
	ZBTB9			SDC1
	DNAH10			VAC14
	SASH1			MTSS1L
	NME8			IL34
	SBF2			CD53
	GNAO1			LRIF1
	SPATA31E1			BEND5
	TRIM8			QPRT
	ARL3			CCSER1
	SFXN2			RANBP3L
	MYZAP			HMGCR
	SLMAP			COL4A3BP
	MKRN1			NPL
	TM2D2			DHX9
	NMRAL1			SHCBP1L
	DUSP23			PHLPP2
	FCRL6			EPHA5
	ZRANB3			OSTF1
	PARD3B			NMRK1
	PAPD5			CARNMT1
	CCDC144A			TEX10
	DHDDS			INVS
	NRIP1			2023-03-07
	NEK2			MDGA1
	YEATS2			CXXC4
	SGMS2			SUCLG2
	ZNF587B			POMC
	ZNF211			FAM118A
	UBQLN1			SMC1B
	ISOC1			TRPC6
	RAD21L1			TJP1
	C19ORF67			WNT8A
	PDHA1			RORB
	MAP3K15			RPS15A
	PTPN3			NAPG
	CDK13			PIEZO2
	CEACAM6			RCOR1
	CEACAM21			PAK1
	DPYD			PPHLN1
	CDK14			ITPKA
	HOXC4			PTPN14
	HOXC5			NBEAL1
	HOXC8			CYP20A1
	HOXC9			CALR3
	HOXC10			SLC16A9
	HOXC11			OMG
	LTBP1			C9ORF40
	SSH1			SLC23A2
	NCAM2			CNOT4
	PRKAR1B			NRXN2
	PDGFA			KSR1
	SWAP70			TPD52
	PRDM5			FBXL15
	SCAMP2			CUEDC2
	SLC22A10			PIP5K1C
	SLC22A9			CACTIN
	NOD2			TBXA2R
	CYLD			HMG20B
	ENPP7			MFSD12
	CBX2			FZR1
	GABRG2			USH2A
	NRARP			GHSR
	PDLIM5			PRPF18
	TMEM256			RCC1L
	TRIM33			GTF2IRD2
	WDPCP			NCF1
	CA5B			ERICH4
	TMEM27			CD82
	ZRSR1			CKMT2
	SLC2A13			ZCCHC9
	ZBTB38			ACOT12
	KIF27			RNF14
	TTK			NDFIP1
	CPVL			KCNK16
	TRIL			CDR2L
	CNPY3			ASPG
	GNMT			KIF26A
	PEX6			OTUD1
	PPP2R5D			NDC80
	MEA1			SMCHD1
	KLHDC3			HHIP
	CBFA2T2			OR51T1
	DAB2IP			OR51H1
	PTGDS			OR51S1
	TPK1			OR51F2
	EEF1A1			TBX18
	ACSM3			TANC2
	ERI2			RPL21
	REXO5			UAP1L1
	TAF5L			SMARCC1
	CD1A			PDIA3
	ITGA5			SNRPD2
	ZNF385A			TG
	GPR84			SLA
	COPZ1			TNFRSF1B
	AGTPBP1			USP15
	NEK4			LTBP1
	STK10			SRD5A1
	PARD3			NSUN2
	ADAM21			UBE2QL1
	SH3PXD2B			YEATS2
	CYP2R1			OR10R2
	PDE3B			FNBP4
	PROS1			FBXO27
	ARL13B			NUP160
	USP3			ME1
	FBXO42			TUBGCP5
	THBS2			UGT1A6
	SLC1A4			USP40
	TBX15			RBMS3
	SOX2			ELOB
	ASB8			CROT
	SMIM20			PTPN22
	OPN5			BCL2L15
	ZPBP2			GTF2E2
	ASB5			SMIM18
	SPCS3			GSR
	ABCB9			UBXN8
	ARNT2			MKLN1
	LHPP			PODXL
	FAM53B			NFATC3
	PKD2L2			ESRP2
	FAM13B			DOK6
	IL18			RCAN1
	BCO2			MELTF
	CFAP36			DNAH7
	MRPL48			AFTPH
	NAALAD2			CEACAM7
	HS6ST2			ANKRD54
	AP1S2			CNPY3
	CYBB			GNMT
	CDC6			PEX6
	TMEM168			PPP2R5D
	POU3F1			MEA1
	RPL10L			KLHDC3
	SDCCAG8			CUL7
	VPS53			MRPL2
	FAM57A			KLC4
	GEMIN4			BET1
	DBIL5			THADA
	GLOD4			RPIA
	RRP36			TNFRSF8
	IL33			MIIP
	AMOTL2			ARID2
	ARHGEF7			DIAPH3
	PKP2			CAPZA3
	ABCG2			MEPE
	PITPNM2			TMSB10
	PRTG			KCMF1
	PPWD1			PLEKHA5
	CENPK			TMEM171
	C3ORF67			ANKRD11
	ACOX2			ZMYND10
	ABLIM3			KIF23
	TRA2A			RELB
	GFPT2			ZNF296
	HTR2A			PPP1R37
	IGSF9			NKPD1
	UBAC1			PPP1R1A
	TSPAN1			PDE1B
	COA4			SPCS3
	CD46			SCAND1
	CD226			EHMT1
	TFCP2L1			HOXC4
	GRK5			HOXC5
	CLASP1			HOXC8
	ALKBH5			HOXC9
	GHR			ACTA2
	CUL7			KHDRBS2
	RPS25			COMMD10
	GNAT3			CCDC134
	TBPL1			TSPAN8
	SLC2A12			RBM4B
	ATAD3			PCDHB11
	LHFPL3			PCDHB18
	ELOVL4			PCDHB15
	RYR1			SLC25A2
	KCNK16			TMEM192
	TNXB			SOX15
	ANK3			DENND5B
	ARHGEF11			CARF
	PHKB			UNCX
	CDC20			MTTP
	HYI			TRMT10A
	TNFSF18			C4ORF17
	UAP1			UMPS
	FNIP1			FRRS1L
	RMDN3			TMEM245
	GARS			PKD1L2
	GGCT			TAT
	ZC3H10			CHST4
	PA2G4			TUBA8
	FEZF1			LY75
	CCDC91			RAB32
	IARS			RAB1A
	CBLB			CEP68
	RNF223			STARD13
	AGRN			UPK3A
	KLHL20			ZNF18
	CENPL			DNAH9
	DARS2			PHF20
	ACOXL			CNBD2
	EPC2			TATDN2
	DOCK7			GHRL
	ANGPTL3			SEC13
	KIF6			ATP2B2
	TAF1D			WNT8B
	JUN			BTF3
	PPP1R2P9			TOR4A
	ZNF322			UBE2V2
	CXORF40A			SEC61G
	TWIST2			NEK10
	SEMA5A			SLC36A3
	PEX26			SLC36A2
	ZNF74			NEDD4L
	DGCR2			ADARB2
	TSSK1B			IKZF2
	TSSK2			GRID2
	DGCR14			GDPD3
	SLC25A1			PRPSAP1
	INPP5D			SPHK1
	NEU2			UBE2O
	NGEF			SAV1
	NBEA			SLC12A2
	GOLGA4			SPRED1
	KPNA4			LANCL3
	PLA2G4A			KRR1
	EXOC2			KDM3A
	MRPS7			CHMP3
	SLC25A19			DNAJC19
	SCO1			SMIM15
	RALGPS2			SLC25A46
	ANGPTL1			NIN
	TMEM140			XK
	WARS2			SKIV2L2
	GRM4			RAD50
	VPS41			MON1A
	IL20RA			C4B_2
	RNF180			DXO
	SERPINE1			BRSK1
	TCRA			IL21R
	PTPN22			GTF3C1
	BCL2L15			ADCK1
	DDX10			PCM1
	PCDHB7			DHX30
	PCDHB8			ANO7
	PCDHB10			PPP1R7
	PCDHB11			PASK
	PCDHB18			CATSPER4
	PCDHB15			CDH7
	TCEAL4			PATR-A
	ASTE1			RHOU
	ATP2C1			NR5A1
	XYLB			MRPL14
	ACVR2B			TMEM63B
	ARSG			AKAP8L
	WIPI1			OTOS
	RTP4			OLFR12
	HRASLS5			PHYHIPL
	LGALS12			FAM13C
	ATL3			BLK
	MAPK14			MAGEB17
	ARL6IP4			CNBP
	OGFOD2			PPP1R9B
	KMT2E			CYB561D2
	SRPK2			CPEB4
	ELP4			NBAS
	TMEM33			PHIP
	RPS12			AUH
	REC114			WDR37
	NPTN			RUNX2
	TMEM117			MASP1
	RNF44			FOLR1
	GPRIN1			FOLR2
	SNCB			INPPL1
	DCLK3			PHOX2A
	SPATA18			NMNAT3
	ZNF318			CCDC8
	ADGRL2			CALM2-B
	PIBF1			PTGIR
	KLF5			GNG8
	SUFU			DACT3
	TEX10			KCNK5
	INVS			KCNK17
	ZSWIM8			MEI1
	NDST2			TEX2
	CAMK2G			SLC5A6
	FAM98B			CAD
	RASGRP1			SLC30A3
	SKP1			TRAPPC6A
	SHOX2			BHLHE41
	CPO			RASSF8
	PPP4R1			SLF1
	SLC9B2			PCSK5
	SRFBP1			ANKHD1
	IL2			SRA1
	ADAD1			APBB3
	DLGAP3			SLC35A4
	NEDD4L			CD14
	KIF5C			TMCO6
	TMC2			NDUFA2
	TFG			IK
	LAGE3			WDR55
	ZNF644			HARS
	CYP51A1			TM9SF4
	LRRD1			PLAGL2
	KRIT1			POFUT1
	MEGF9			TMPRSS11A
	COX7C			TMPRSS11C
	KLHL35			CDR2
	RPS24			ECE1
	IL1R1			EIF4G3
	HOXB3			GID8
	HTRA1			USP16
	DMBT1			RBBP8
	TCP1			RPSA
	CCDC113			TMEM45A
	PRSS54			DRD3
	RPGRIP1L			NR4A3
	CDK5RAP2			HERC1
	L3MBTL3			SLC38A8
	POU2F1			MBTPS1
	HMOX2			HSDL1
	NRG1			DNAAF1
	TMEM8A			TAF1C
	NME4			NEIL3
	DECR2			PGAP3
	RAB11FIP3			PNMT
	DNAJC15			TCAP
	GPR146			PPP1R1B
	SLC16A7			NEUROD2
	FHL3			SPON1
	SUCNR1			TMEM256
	AADAC			DMXL2
	SLC38A4			MALL
	EFEMP1			NPHP1
	MICALL1			ARPC5L
	C22ORF23			RNFT1
	POLR2F			VPS33A
	PRPSAP2			SBF2
	RPL7L1			DPPA4
	TRIM23			GTF2A1L
	BNC2			STON1
	GLB1L3			METTL15
	GLB1L2			PLEKHA7
	DICER1			NNAT
	MCC			BLCAP
	PHF8			FXR2
	DRGX			TWIST2
	TAF15			KRT83
	ZBTB33			TTBK1
	TMEM255A			SLC22A7
	SCYL1			CRIP3
	LTBP3			ZNF318
	SSSCA1			FAM167A
	FAM184B			TRPM6
	DCAF16			CCDC12
	NCAPG			ZMAT4
	DEF8			FAM131C
[truncated: 765 more rows]
