# Supplementary material for: Selection signatures of wool color in Gangba sheep revealed by genome-wide SNP discovery
Source: BMC Genomics. 2024 Jun 17;25:606. doi: 10.1186/s12864-024-10464-2 (PMC11181613; doi:10.1186/s12864-024-10464-2)
Supplement: Supplementary file 6 — Supplementary Material 6: Table S6. GO enrichment (GBB vs GBW). [file 12864_2024_10464_MOESM6_ESM.xlsx]

## Sheet: Sheet1
Table S6. GO enrichment (GBB vs GBW).
Category	Term	Description	Count	%	PValue	Genes
GOTERM_BP_DIRECT	GO:1901621	negative regulation of smoothened signaling pathway involved in dorsal/ventral neural tube patterning	3	0.906344	0.00406469	SUFU, TULP3, PRKACA
GOTERM_BP_DIRECT	GO:0030512	negative regulation of transforming growth factor beta receptor signaling pathway	5	1.51057	0.0121132	CAV2, CAV1, PPARG, LDLRAD4, TP53
GOTERM_BP_DIRECT	GO:0030336	negative regulation of cell migration	5	1.51057	0.027746	CLIC4, NF1, MITF, LDLRAD4, ARID2
GOTERM_BP_DIRECT	GO:0045213	neurotransmitter receptor metabolic process	2	0.60423	0.033458	FNTA, NRG1
GOTERM_BP_DIRECT	GO:0061512	protein localization to cilium	3	0.906344	0.044107	CCDC39, ARF4, TULP3
GOTERM_BP_DIRECT	GO:0001937	negative regulation of endothelial cell proliferation	3	0.906344	0.044107	CAV2, CAV1, NF1
GOTERM_BP_DIRECT	GO:0036297	interstrand cross-link repair	3	0.906344	0.0482199	FANCL, FANCA, NUCKS1
GOTERM_BP_DIRECT	GO:0035556	intracellular signal transduction	9	2.71903	0.0489505	RPS6KA4, GUCY2D, MC1R, DGKA, DCLK3, ASB5, DEF8, ASB15, JAK1
GOTERM_BP_DIRECT	GO:1903845	negative regulation of cellular response to transforming growth factor beta stimulus	2	0.60423	0.0497667	DLX1, PPARG
GOTERM_BP_DIRECT	GO:1901525	negative regulation of macromitophagy	2	0.60423	0.0497667	CLEC16A, TP53
GOTERM_BP_DIRECT	GO:0070236	negative regulation of activation-induced cell death of T cells	2	0.60423	0.0497667	GPAM, TSC22D3
GOTERM_BP_DIRECT	GO:2001244	positive regulation of intrinsic apoptotic signaling pathway	3	0.906344	0.061336	BCLAF1, CAV1, TP53
GOTERM_BP_DIRECT	GO:0060161	positive regulation of dopamine receptor signaling pathway	2	0.60423	0.0658014	CAV2, VPS35
GOTERM_BP_DIRECT	GO:0070836	caveola assembly	2	0.60423	0.0658014	CAV2, CAV1
GOTERM_BP_DIRECT	GO:0019884	antigen processing and presentation of exogenous antigen	2	0.60423	0.0658014	PSME1, PSME2
GOTERM_BP_DIRECT	GO:0031053	primary miRNA processing	2	0.60423	0.0658014	HNRNPA2B1, DGCR8
GOTERM_BP_DIRECT	GO:0016567	protein ubiquitination	6	1.81269	0.0673782	CUL3, CUL1, ASB5, DCAF11, ASB15, ZZEF1
GOTERM_BP_DIRECT	GO:0042149	cellular response to glucose starvation	3	0.906344	0.0804381	EIF2AK3, ITFG2, TP53
GOTERM_BP_DIRECT	GO:2000144	positive regulation of DNA-templated transcription, initiation	2	0.60423	0.0815667	BCLAF1, MITF
GOTERM_BP_DIRECT	GO:2000535	regulation of entry of bacterium into host cell	2	0.60423	0.0815667	CAV1, EXOC2
GOTERM_BP_DIRECT	GO:0019065	receptor-mediated endocytosis of virus by host cell	2	0.60423	0.0815667	CAV2, CAV1
GOTERM_BP_DIRECT	GO:0000122	negative regulation of transcription from RNA polymerase II promoter	11	3.32326	0.0835839	ELK4, DLX1, TCF25, SARNP, SUFU, CAV1, CUL3, SOX15, MITF, CHD3, FOXM1
GOTERM_BP_DIRECT	GO:0015031	protein transport	7	2.1148	0.0965367	NDC1, CD63, CAV1, GDI2, SPIRE2, VPS35, EXOC2
GOTERM_BP_DIRECT	GO:0051649	establishment of localization in cell	2	0.60423	0.0970671	CCDC39, DNAH5
GOTERM_BP_DIRECT	GO:0007435	salivary gland morphogenesis	2	0.60423	0.0970671	TGFB3, PAX6
GOTERM_BP_DIRECT	GO:0045910	negative regulation of DNA recombination	2	0.60423	0.0970671	ZRANB3, MSH3
GOTERM_BP_DIRECT	GO:0045944	positive regulation of transcription from RNA polymerase II promoter	13	3.92749	0.0978061	MEF2A, ARF4, DLX1, PRDM5, NUCKS1, FOXM1, RPS6KA4, KAT2B, MC1R, SOX15, ATF6, TP53, IRF9
GOTERM_BP_DIRECT	GO:0032259	methylation	4	1.20846	0.110835	TRMT112, MTAP, PRDM5, COMT
GOTERM_BP_DIRECT	GO:0031648	protein destabilization	3	0.906344	0.111915	PRNP, CUL3, FBXO4
GOTERM_BP_DIRECT	GO:0007194	negative regulation of adenylate cyclase activity	2	0.60423	0.112307	P2RY13, GPR87
GOTERM_BP_DIRECT	GO:0045010	actin nucleation	2	0.60423	0.112307	SPIRE2, LMOD2
GOTERM_BP_DIRECT	GO:0048208	COPII vesicle coating	2	0.60423	0.112307	TFG, CUL3
GOTERM_CC_DIRECT	GO:0036126	sperm flagellum	4	1.20846	0.0104335	DNAH2, CUL3, TSSK4, PRKACA
GOTERM_CC_DIRECT	GO:0005739	mitochondrion	16	4.83384	0.0180987	PRNP, CLIC4, METAP1D, SLC44A2, TXNRD2, TANGO2, NSUN2, CISD3, MRPL41, PRDX5, LGALS12, VPS35, PRKACA, FKBP4, TP53, PCK2
GOTERM_CC_DIRECT	GO:0005765	lysosomal membrane	6	1.81269	0.0246364	HGSNAT, CD63, BLOC1S1, GPR137, ITFG2, TRIM23
GOTERM_CC_DIRECT	GO:0002095	caveolar macromolecular signaling complex	2	0.60423	0.0301989	CAV2, CAV1
GOTERM_CC_DIRECT	GO:0005737	cytoplasm	40	12.0846	0.030789	MACF1, ARF4, CLIC4, TES, GDI2, PRUNE2, NUCKS1, CHD3, CISD3, IPO4, MYLK3, TFG, SIN3B, GNAT3, NRIP2, SOX15, SUFU, TRIM24, FBXO4, NRBF2, PRKACA, CEP290, JAK1, NDC1, RPL23, MITF, NRG1, CDC7, ELP4, SHROOM1, KCNAB3, SENP3, CCDC88B, GDF9, MTAP, IRF4, HNRNPA2B1, CFAP36, PPARG, TP53
GOTERM_CC_DIRECT	GO:0005730	nucleolus	15	4.53172	0.0313604	NOP56, WDR36, SCAF11, NSUN2, PRDM5, PYM1, TULP3, NUCKS1, CHD3, SENP3, SENP5, REV3L, RGS12, TP53, METTL18
GOTERM_CC_DIRECT	GO:0032991	macromolecular complex	9	2.71903	0.0441503	GDF11, TRMT112, TES, RIPK2, TRPS1, HAT1, MITF, IPO4, METTL18
GOTERM_CC_DIRECT	GO:0008537	proteasome activator complex	2	0.60423	0.0449559	PSME1, PSME2
GOTERM_CC_DIRECT	GO:0005930	axoneme	4	1.20846	0.0467296	CCDC39, ARL3, TULP3, PRKACA
GOTERM_CC_DIRECT	GO:0097546	ciliary base	3	0.906344	0.0549907	CFAP36, TULP3, PRKACA
GOTERM_CC_DIRECT	GO:0005654	nucleoplasm	37	11.1782	0.0699062	ARL3, TULP3, NUCKS1, LITAF, STRN3, RPS6KA4, ELK4, TRMT112, TAF1D, GOLGA4, SENP5, ORC6, TRPS1, SUFU, MYO6, TRIM24, ARID2, ZRANB3, GDF11, PRPF38A, RBM18, PYM1, FANCA, CDC7, ELP4, ITFG2, MKLN1, MTAP, IRF4, RRAGD, HAT1, HNRNPA2B1, PKP2, RGS12, PPARG, FKBP4, SKAP2
GOTERM_CC_DIRECT	GO:0005813	centrosome	10	3.02115	0.0711801	RANBP1, KAT2B, TTLL5, CLIC4, SENP5, CUL3, ARL3, RRAGD, PRKACA, TP53
GOTERM_CC_DIRECT	GO:0005634	nucleus	42	12.6888	0.0872176	ZNF276, DLX1, FOXC1, RNMT, TCF25, FOXI3, CUL3, PRDM5, GATA6, FOXM1, AFF4, GLIS1, IPO4, PRDX5, SIN3B, SOX15, SUFU, TRIM24, PRKACA, TRIM23, JAK1, BEND6, ESRRA, MEF2A, CAV2, TSC22D3, IRX4, TET2, SETMAR, PAX6, MITF, CSNK1E, SAP30, MTAP, LGALS12, CENPK, HNRNPA2B1, PPARG, LMX1B, TP53, ATF6, RHNO1
GOTERM_CC_DIRECT	GO:0005874	microtubule	6	1.81269	0.115966	MACF1, DNAH2, DNAH5, SHROOM1, FKBP4, KIF6
GOTERM_CC_DIRECT	GO:0009986	cell surface	8	2.41692	0.122315	CD63, PRNP, CLIC4, TSPAN8, SLAMF9, SLITRK6, MELTF, ZZEF1
GOTERM_CC_DIRECT	GO:0005829	cytosol	42	12.6888	0.126769	ARF4, CLIC4, TES, CLEC16A, RPS6KA4, TRIM8, ELK4, TAF1D, PRDX5, FXR2, SENP5, PDZD2, TFG, DGCR8, VPS35, SCAPER, PAK2, METTL18, LHPP, RANBP1, CCDC39, PRNP, BAD, TXNRD2, RIPK2, RBM18, TANGO2, PYM1, ITFG2, MKLN1, KAT2B, MTAP, TTLL5, ACOX2, IRF4, DNAJA4, RGS12, FKBP4, TP53, RPS24, IRF9, SKAP2
GOTERM_CC_DIRECT	GO:0000785	chromatin	6	1.81269	0.131093	TRPS1, HAT1, PAX6, NUCKS1, TP53, IPO4
GOTERM_CC_DIRECT	GO:0005938	cell cortex	3	0.906344	0.165517	MKLN1, CAV1, SPIRE2
GOTERM_CC_DIRECT	GO:0043240	Fanconi anaemia nuclear complex	2	0.60423	0.1681	FANCL, FANCA
GOTERM_CC_DIRECT	GO:0002080	acrosomal membrane	2	0.60423	0.1681	CAV2, CAV1
GOTERM_CC_DIRECT	GO:0042995	cell projection	3	0.906344	0.176365	MACF1, CEP290, IMPG1
GOTERM_CC_DIRECT	GO:0043231	intracellular membrane-bounded organelle	4	1.20846	0.187523	PDZD2, TGFB3, AP4S1, CISD3
GOTERM_CC_DIRECT	GO:0032040	small-subunit processome	2	0.60423	0.19324	NOP56, WDR36
GOTERM_CC_DIRECT	GO:0016605	PML body	3	0.906344	0.215079	TRIM8, CHD3, TP53
GOTERM_CC_DIRECT	GO:0005834	heterotrimeric G-protein complex	2	0.60423	0.22954	GNGT2, GNAT3
GOTERM_CC_DIRECT	GO:0016604	nuclear body	6	1.81269	0.235661	FANCL, SCAF11, PRDM5, PPWD1, DGCR8, TCF20
GOTERM_CC_DIRECT	GO:0000145	exocyst	2	0.60423	0.241274	EXOC6B, EXOC2
GOTERM_CC_DIRECT	GO:0097729	9+2 motile cilium	2	0.60423	0.241274	CCDC39, DNAH5
GOTERM_CC_DIRECT	GO:0015629	actin cytoskeleton	4	1.20846	0.263375	NDC1, ZNF185, PEAK1, MYLK3
GOTERM_CC_DIRECT	GO:0072686	mitotic spindle	3	0.906344	0.277073	TAF1D, CUL3, CDC7
GOTERM_CC_DIRECT	GO:0005840	ribosome	7	2.1148	0.28496	MRPL41, RPS25, RPL23, RPL37A, RPLP0, MRPL36, RPS24
GOTERM_MF_DIRECT	GO:0003682	chromatin binding	11	3.32326	0.00486056	ELK4, KAT2B, DLX1, SIN3B, SARNP, SOX15, TRIM24, PAX6, MITF, NUCKS1, BEND6
GOTERM_MF_DIRECT	GO:0003700	transcription factor activity, sequence-specific DNA binding	11	3.32326	0.00500704	ESRRA, FOXC1, IRF4, FOXI3, GATA6, MITF, LMX1B, FOXM1, TP53, ATF6, IRF9
GOTERM_MF_DIRECT	GO:0031267	small GTPase binding	9	2.71903	0.00735967	DIAPH1, FMNL2, MLPH, CAV1, PAK2, IPO4, EXOC2, SYTL3, STRN3
GOTERM_MF_DIRECT	GO:0004672	protein kinase activity	8	2.41692	0.00870679	HGSNAT, SCYL3, GUCY2D, TRIM24, DCLK3, CDC7, TSSK4, MYLK3
GOTERM_MF_DIRECT	GO:0005524	ATP binding	33	9.96979	0.00958074	PRPS1, SCYL3, CAMK2D, GUCY2D, DNAH2, DGKA, DNAH5, ATP2A3, CHD3, MYLK3, RPS6KA4, MYO6, PRKACA, PAK2, JAK1, ZRANB3, HGSNAT, ATP8B4, RFC2, RIPK2, EIF2AK3, DCLK3, DDX10, CDC7, CSNK1E, KIF6, SENP3, SMARCA4, DNAJA4, MSH3, PEAK1, UBE2U, TSSK4
GOTERM_MF_DIRECT	GO:0000976	transcription regulatory region sequence-specific DNA binding	5	1.51057	0.0132932	IRF4, PRDM5, PPARG, CHD3, TP53
GOTERM_MF_DIRECT	GO:0000977	RNA polymerase II regulatory region sequence-specific DNA binding	6	1.81269	0.0148576	MEF2A, KAT2B, DLX1, TRPS1, FOXM1, GLIS1
GOTERM_MF_DIRECT	GO:0019901	protein kinase binding	10	3.02115	0.0210387	KAT2B, BAD, CAV2, SUFU, CAV1, PAX6, PRKACA, FOXM1, PAK2, EXOC2
GOTERM_MF_DIRECT	GO:0031748	D1 dopamine receptor binding	2	0.60423	0.0298352	CAV2, VPS35
GOTERM_MF_DIRECT	GO:0070412	R-SMAD binding	3	0.906344	0.0325115	PAX6, PPARG, LDLRAD4
GOTERM_MF_DIRECT	GO:0031625	ubiquitin protein ligase binding	8	2.41692	0.0346823	MC1R, FANCL, CUL3, CUL1, PAX6, PRKACA, TP53, JAK1
GOTERM_MF_DIRECT	GO:0042802	identical protein binding	21	6.34441	0.0435913	SCYL3, PRNP, DYNLT1, ATL3, TGFB3, CUL3, CAV1, EIF2AK3, SAT2, KCTD6, MKLN1, TAF1D, GMDS, TFG, PEAK1, PSME2, PPARG, ATF6, PAK2, TP53, TRIM23
GOTERM_MF_DIRECT	GO:0003713	transcription coactivator activity	6	1.81269	0.0439998	TRIM8, KAT2B, IRF4, TRIM24, NUCKS1, ZZEF1
GOTERM_MF_DIRECT	GO:0004977	melanocortin receptor activity	2	0.60423	0.0587841	MC1R, MC5R
GOTERM_MF_DIRECT	GO:0036310	annealing helicase activity	2	0.60423	0.0587841	ZRANB3, TP53
GOTERM_MF_DIRECT	GO:0008656	cysteine-type endopeptidase activator activity involved in apoptotic process	2	0.60423	0.0587841	BAD, ATP2A3
GOTERM_MF_DIRECT	GO:0000287	magnesium ion binding	7	2.1148	0.0645824	RPS6KA4, PRPS1, ATP8B4, ARL3, TSSK4, PRKACA, COMT
GOTERM_MF_DIRECT	GO:0016462	pyrophosphatase activity	2	0.60423	0.0729344	PHOSPHO1, PRUNE2
GOTERM_MF_DIRECT	GO:0004980	melanocyte-stimulating hormone receptor activity	2	0.60423	0.0729344	MC1R, MC5R
GOTERM_MF_DIRECT	GO:0045028	G-protein coupled purinergic nucleotide receptor activity	2	0.60423	0.100603	P2RY13, GPR87
GOTERM_MF_DIRECT	GO:0046872	metal ion binding	27	8.1571	0.101673	GMPR2, PRDM5, ATP2A3, CRIP2, TCF20, CHD3, CISD3, GLIS1, TRIM8, ZNRF2, POLR2A, REV3L, TIMP4, PCK2, ZRANB3, METAP1D, ZNF185, FANCL, SCAF11, MEX3C, SAP30, TDRD1, PHOSPHO1, DNAJA4, MFNG, LMX1B, TP53
GOTERM_MF_DIRECT	GO:0000978	RNA polymerase II core promoter proximal region sequence-specific DNA binding	9	2.71903	0.111065	ELK4, IRF4, SOX15, PRDM5, PAX6, ZNF644, LITAF, TP53, IRF9
GOTERM_MF_DIRECT	GO:0016301	kinase activity	4	1.20846	0.119239	PRPS1, NUCKS1, SKAP2, PCK2
GOTERM_MF_DIRECT	GO:0019003	GDP binding	3	0.906344	0.131166	ARL3, RRAGD, TRIM23
GOTERM_MF_DIRECT	GO:0004683	calmodulin-dependent protein kinase activity	2	0.60423	0.140571	CAMK2D, MYLK3
GOTERM_MF_DIRECT	GO:0001046	core promoter sequence-specific DNA binding	2	0.60423	0.140571	POLR2A, TP53
GOTERM_MF_DIRECT	GO:0043565	sequence-specific DNA binding	5	1.51057	0.148755	ESRRA, FOXC1, FOXI3, GATA6, PPARG
GOTERM_MF_DIRECT	GO:0000981	RNA polymerase II transcription factor activity, sequence-specific DNA binding	6	1.81269	0.153457	DLX1, SOX15, IRX4, PAX6, ZNF644, TP53
GOTERM_MF_DIRECT	GO:0001228	transcriptional activator activity, RNA polymerase II transcription regulatory region sequence-specific binding	8	2.41692	0.162172	ELK4, IRF4, PAX6, MITF, LITAF, TP53, ATF6, GLIS1
GOTERM_MF_DIRECT	GO:0008270	zinc ion binding	15	4.53172	0.174883	ESRRA, ZNF276, TES, TET2, GATA6, SETMAR, LITAF, ZZEF1, TRPS1, TRIM24, MMP19, PPARG, SCAPER, TRIM23, PAPPA2
GOTERM_MF_DIRECT	GO:0070577	lysine-acetylated histone binding	2	0.60423	0.178771	TRIM24, ZZEF1
