# Supplementary material for: Selection signatures of wool color in Gangba sheep revealed by genome-wide SNP discovery
Source: BMC Genomics. 2024 Jun 17;25:606. doi: 10.1186/s12864-024-10464-2 (PMC11181613; doi:10.1186/s12864-024-10464-2)
Supplement: Supplementary file 7 — Supplementary Material 7: Table S7. KEGG enrichment (GBB vs GBW). [file 12864_2024_10464_MOESM7_ESM.xlsx]

## Sheet: Sheet1
Table S7. KEGG enrichment (GBB vs GBW).
#Term	Database	ID	Input number	Background number	P-Value	Input
Pathways in cancer	KEGG PATHWAY	oas05200	17	551	0.000819777	CDKN2B|IL5RA|TGFB3|TP53|CAMK2D|TFG|JAK1|MSH3|F2RL3|PPARG|BAD|PRKACA|GNGT2|SUFU|MITF|TXNRD2|CUL1
Viral carcinogenesis	KEGG PATHWAY	oas05203	10	244	0.001363	CDKN2B|DLG1|TP53|IRF9|KAT2B|USP7|BAD|PRKACA|JAK1|RANBP1
Human T-cell leukemia virus 1 infection	KEGG PATHWAY	oas05166	10	246	0.00144477	CDKN2B|DLG1|TGFB3|TP53|KAT2B|PRKACA|ELK4|JAK1|RANBP1|IL1R1
Hedgehog signaling pathway	KEGG PATHWAY	oas04340	4	49	0.00423152	CUL3|PRKACA|CUL1|SUFU
Focal adhesion	KEGG PATHWAY	oas04510	8	208	0.00577989	ITGA9|DIAPH1|MYLK3|ITGA7|BAD|CAV2|PAK2|CAV1
Cell cycle	KEGG PATHWAY	oas04110	6	129	0.00690075	CDKN2B|TGFB3|TP53|ORC6|CUL1|CDC7
Osteoclast differentiation	KEGG PATHWAY	oas04380	6	134	0.00818997	IRF9|CAMK4|PPARG|JAK1|MITF|IL1R1
Dilated cardiomyopathy (DCM)	KEGG PATHWAY	oas05414	5	95	0.00824502	ITGA9|TGFB3|PRKACA|ATP2A3|ITGA7
Aldosterone synthesis and secretion	KEGG PATHWAY	oas04925	5	99	0.00967821	CAMK2D|ATF1|PRKACA|CAMK4|MC2R
Retrograde endocannabinoid signaling	KEGG PATHWAY	oas04723	6	152	0.0142692	NDUFA5|GABRR1|GABRG1|PRKACA|GNGT2|NDUFS6
Pancreatic cancer	KEGG PATHWAY	oas05212	4	75	0.0169117	BAD|TGFB3|TP53|JAK1
Thyroid cancer	KEGG PATHWAY	oas05216	3	41	0.017247	PPARG|TFG|TP53
Arrhythmogenic right ventricular cardiomyopathy (ARVC)	KEGG PATHWAY	oas05412	4	76	0.0176325	ITGA9|ATP2A3|PKP2|ITGA7
Huntington disease	KEGG PATHWAY	oas05016	7	212	0.020006	DNAH2|NDUFA5|TP53|DNAH5|PPARG|POLR2A|NDUFS6
Thyroid hormone signaling pathway	KEGG PATHWAY	oas04919	5	121	0.0206697	PRKACA|BAD|TP53|KAT2B|ATP2A3
Neuroactive ligand-receptor interaction	KEGG PATHWAY	oas04080	10	372	0.0217655	MC1R|GPR156|GABRR1|GABRG1|MC2R|P2RY13|GRM4|PRLH|F2RL3|MC5R
Human papillomavirus infection	KEGG PATHWAY	oas05165	10	376	0.0231798	DLG1|ITGA9|TP53|IRF9|ITGA7|BAD|PRKACA|JAK1|MFNG|PPP2R5E
EGFR tyrosine kinase inhibitor resistance	KEGG PATHWAY	oas01521	4	83	0.023214	NRG1|BAD|NF1|JAK1
Neurotrophin signaling pathway	KEGG PATHWAY	oas04722	5	125	0.0232894	CAMK2D|BAD|RIPK2|TP53|CAMK4
Ferroptosis	KEGG PATHWAY	oas04216	3	48	0.0254608	TP53|SAT2|PRNP
PPAR signaling pathway	KEGG PATHWAY	oas03320	4	86	0.0258987	ACOX2|PPARG|ACSBG1|PCK2
GABAergic synapse	KEGG PATHWAY	oas04727	4	87	0.0268333	GABRR1|GABRG1|PRKACA|GNGT2
Platinum drug resistance	KEGG PATHWAY	oas01524	4	88	0.0277879	BAD|MSH3|TP53|REV3L
Dopaminergic synapse	KEGG PATHWAY	oas04728	5	132	0.0283713	CAMK2D|PPP2R5E|PRKACA|COMT|GNGT2
ErbB signaling pathway	KEGG PATHWAY	oas04012	4	89	0.0287625	NRG1|CAMK2D|BAD|PAK2
Autophagy - animal	KEGG PATHWAY	oas04140	5	133	0.0291502	RRAGD|BAD|PRKACA|EIF2AK3|NRBF2
Longevity regulating pathway	KEGG PATHWAY	oas04211	4	90	0.0297572	PPARG|TP53|CAMK4|PRKACA
Fanconi anemia pathway	KEGG PATHWAY	oas03460	3	52	0.0309432	REV3L|FANCL|FANCA
Hepatocellular carcinoma	KEGG PATHWAY	oas05225	6	184	0.0317503	TGFB3|TP53|ARID2|BAD|TXNRD2|SMARCA4
Colorectal cancer	KEGG PATHWAY	oas05210	4	92	0.0318071	BAD|TGFB3|TP53|MSH3
Hypertrophic cardiomyopathy (HCM)	KEGG PATHWAY	oas05410	4	92	0.0318071	ITGA9|TGFB3|ATP2A3|ITGA7
Apelin signaling pathway	KEGG PATHWAY	oas04371	5	138	0.0332461	MEF2A|PRKACA|CAMK4|MYLK3|GNGT2
Alzheimer disease	KEGG PATHWAY	oas05010	6	187	0.0338865	NDUFA5|ATP2A3|EIF2AK3|BAD|NDUFS6|ATF6
Morphine addiction	KEGG PATHWAY	oas05032	4	94	0.0339379	GABRR1|GABRG1|PRKACA|GNGT2
Transcriptional misregulation in cancer	KEGG PATHWAY	oas05202	6	189	0.035361	TP53|SLC45A3|PPARG|ELK4|MITF|ATF1
Mismatch repair	KEGG PATHWAY	oas03430	2	23	0.0381933	MSH3|RFC2
MAPK signaling pathway	KEGG PATHWAY	oas04010	8	305	0.0425526	TGFB3|TP53|NF1|PRKACA|IL1R1|ELK4|RPS6KA4|PAK2
Glycerophospholipid metabolism	KEGG PATHWAY	oas00564	4	102	0.043275	PLA2G6|GPAM|DGKA|PHOSPHO1
Ubiquitin mediated proteolysis	KEGG PATHWAY	oas04120	5	149	0.0434653	FBXO4|FANCL|UBE2U|CUL1|CUL3
Fluid shear stress and atherosclerosis	KEGG PATHWAY	oas05418	5	149	0.0434653	CAV2|MEF2A|TP53|IL1R1|CAV1
Melanogenesis	KEGG PATHWAY	oas04916	4	103	0.0445339	MITF|MC1R|CAMK2D|PRKACA
Calcium signaling pathway	KEGG PATHWAY	oas04020	6	203	0.0468379	CD38|ATP2A3|CAMK2D|CAMK4|MYLK3|PRKACA
Ribosome	KEGG PATHWAY	oas03010	7	258	0.0482852	MRPL36|RPS24|RPS25|RPS23|RPLP0|RPL14|RPL37A
Inflammatory mediator regulation of TRP channels	KEGG PATHWAY	oas04750	4	106	0.0484326	PLA2G6|CAMK2D|PRKACA|IL1R1
Oxytocin signaling pathway	KEGG PATHWAY	oas04921	5	154	0.0486689	CD38|CAMK2D|PRKACA|CAMK4|MYLK3
Cholinergic synapse	KEGG PATHWAY	oas04725	4	111	0.0553358	CAMK2D|PRKACA|CAMK4|GNGT2
Mitophagy - animal	KEGG PATHWAY	oas04137	3	67	0.0564757	MITF|EIF2AK3|TP53
Proteoglycans in cancer	KEGG PATHWAY	oas05205	6	215	0.0583218	CD63|CAMK2D|PRKACA|TP53|CAV2|CAV1
Amphetamine addiction	KEGG PATHWAY	oas05031	3	68	0.0584464	CAMK2D|PRKACA|CAMK4
Long-term potentiation	KEGG PATHWAY	oas04720	3	69	0.0604492	CAMK2D|PRKACA|CAMK4
Prion diseases	KEGG PATHWAY	oas05020	2	31	0.0630361	PRKACA|PRNP
Measles	KEGG PATHWAY	oas05162	5	168	0.065114	IRF9|BAD|TP53|EIF2AK3|JAK1
Melanoma	KEGG PATHWAY	oas05218	3	72	0.0666473	MITF|BAD|TP53
Renal cell carcinoma	KEGG PATHWAY	oas05211	3	73	0.0687755	BAD|TGFB3|PAK2
Oocyte meiosis	KEGG PATHWAY	oas04114	4	121	0.0706408	CAMK2D|PPP2R5E|PRKACA|CUL1
Gastric acid secretion	KEGG PATHWAY	oas04971	3	75	0.0731232	CAMK2D|PRKACA|MYLK3
Glioma	KEGG PATHWAY	oas05214	3	76	0.0753421	CAMK2D|TP53|CAMK4
AMPK signaling pathway	KEGG PATHWAY	oas04152	4	125	0.0773097	PCK2|PPARG|TBC1D1|PPP2R5E
Hepatitis C	KEGG PATHWAY	oas05160	5	178	0.0785429	IRF9|BAD|TP53|EIF2AK3|JAK1
Lysosome	KEGG PATHWAY	oas04142	4	126	0.0790246	AP4S1|LITAF|CD63|HGSNAT
Taste transduction	KEGG PATHWAY	oas04742	3	78	0.0798681	GRM4|GNAT3|PRKACA
Platelet activation	KEGG PATHWAY	oas04611	4	127	0.0807584	F2RL3|PRKACA|MYLK3|P2RY12
Chronic myeloid leukemia	KEGG PATHWAY	oas05220	3	79	0.0821746	BAD|TGFB3|TP53
cAMP signaling pathway	KEGG PATHWAY	oas04024	6	242	0.0898009	ATP2A3|CAMK2D|MC2R|CAMK4|BAD|PRKACA
Ras signaling pathway	KEGG PATHWAY	oas04014	6	242	0.0898009	PLA2G6|BAD|PRKACA|GNGT2|NF1|PAK2
Pyruvate metabolism	KEGG PATHWAY	oas00620	2	41	0.0995632	PCK2|GRHPR
Nicotine addiction	KEGG PATHWAY	oas05033	2	41	0.0995632	GABRR1|GABRG1
FoxO signaling pathway	KEGG PATHWAY	oas04068	4	138	0.101043	PCK2|CDKN2B|TGFB3|USP7
Proteasome	KEGG PATHWAY	oas03050	2	45	0.115486	PSME2|PSME1
TGF-beta signaling pathway	KEGG PATHWAY	oas04350	3	93	0.117288	CDKN2B|TGFB3|CUL1
Amoebiasis	KEGG PATHWAY	oas05146	3	96	0.125439	TGFB3|PRKACA|IL1R1
Endocrine resistance	KEGG PATHWAY	oas01522	3	96	0.125439	PRKACA|BAD|TP53
Circadian entrainment	KEGG PATHWAY	oas04713	3	96	0.125439	CAMK2D|PRKACA|GNGT2
Endocytosis	KEGG PATHWAY	oas04144	6	269	0.128857	WASHC3|RAB35|VPS35|CHMP4A|CAV2|CAV1
mRNA surveillance pathway	KEGG PATHWAY	oas03015	3	99	0.133788	PPP2R5E|RNMT|PYM1
Tuberculosis	KEGG PATHWAY	oas05152	5	212	0.134125	CAMK2D|BAD|RIPK2|TGFB3|JAK1
Adrenergic signaling in cardiomyocytes	KEGG PATHWAY	oas04261	4	154	0.134242	CAMK2D|PPP2R5E|PRKACA|ATP2A3
PI3K-Akt signaling pathway	KEGG PATHWAY	oas04151	8	398	0.134638	PCK2|ITGA9|TP53|ITGA7|BAD|GNGT2|JAK1|PPP2R5E
Notch signaling pathway	KEGG PATHWAY	oas04330	2	51	0.140444	MFNG|KAT2B
Regulation of actin cytoskeleton	KEGG PATHWAY	oas04810	5	219	0.147311	MYLK3|ITGA9|DIAPH1|PAK2|ITGA7
Cushing syndrome	KEGG PATHWAY	oas04934	4	161	0.150004	CDKN2B|MC2R|CAMK2D|PRKACA
Glucagon signaling pathway	KEGG PATHWAY	oas04922	3	108	0.159912	PCK2|CAMK2D|PRKACA
Amyotrophic lateral sclerosis (ALS)	KEGG PATHWAY	oas05014	2	56	0.162031	BAD|TP53
Glutamatergic synapse	KEGG PATHWAY	oas04724	3	109	0.162906	GRM4|PRKACA|GNGT2
Wnt signaling pathway	KEGG PATHWAY	oas04310	4	168	0.166433	CAMK2D|PRKACA|TP53|CUL1
Cellular senescence	KEGG PATHWAY	oas04218	4	169	0.168831	CDKN2B|FOXM1|TGFB3|TP53
cGMP-PKG signaling pathway	KEGG PATHWAY	oas04022	4	171	0.173664	MEF2A|BAD|MYLK3|ATP2A3
Endometrial cancer	KEGG PATHWAY	oas05213	2	59	0.175253	BAD|TP53
Protein processing in endoplasmic reticulum	KEGG PATHWAY	oas04141	4	172	0.176098	EIF2AK3|DNAJA1|CUL1|ATF6
Hematopoietic cell lineage	KEGG PATHWAY	oas04640	3	117	0.187429	CD38|IL5RA|IL1R1
RNA transport	KEGG PATHWAY	oas03013	4	178	0.190941	FXR2|TRNT1|NDC1|PYM1
Glycerolipid metabolism	KEGG PATHWAY	oas00561	2	63	0.193131	GPAM|DGKA
Th17 cell differentiation	KEGG PATHWAY	oas04659	3	120	0.196861	JAK1|IL1R1|IRF4
Epstein-Barr virus infection	KEGG PATHWAY	oas05169	5	245	0.200641	TP53|IRF9|USP7|SAP30|JAK1
Hepatitis B	KEGG PATHWAY	oas05161	4	183	0.203601	BAD|TGFB3|TP53|JAK1
Non-small cell lung cancer	KEGG PATHWAY	oas05223	2	66	0.206688	BAD|TP53
Basal cell carcinoma	KEGG PATHWAY	oas05217	2	66	0.206688	TP53|SUFU
Thermogenesis	KEGG PATHWAY	oas04714	5	251	0.21379	PPARG|SMARCA4|NDUFA5|PRKACA|NDUFS6
Cortisol synthesis and secretion	KEGG PATHWAY	oas04927	2	68	0.215781	MC2R|PRKACA
Toxoplasmosis	KEGG PATHWAY	oas05145	3	127	0.21929	BAD|TGFB3|JAK1
Steroid hormone biosynthesis	KEGG PATHWAY	oas00140	2	69	0.220342	SRD5A1|COMT
Fatty acid biosynthesis	KEGG PATHWAY	oas00061	1	19	0.221118	ACSBG1
Primary bile acid biosynthesis	KEGG PATHWAY	oas00120	1	19	0.221118	ACOX2
Necroptosis	KEGG PATHWAY	oas04217	4	190	0.221721	CAMK2D|CHMP4A|IRF9|JAK1
Human cytomegalovirus infection	KEGG PATHWAY	oas05163	5	255	0.222705	PRKACA|TP53|GNGT2|IL1R1|JAK1
Axon guidance	KEGG PATHWAY	oas04360	4	191	0.224345	CAMK2D|PAK2|SEMA3D|SEMA5A
Selenocompound metabolism	KEGG PATHWAY	oas00450	1	20	0.230793	TXNRD2
Adipocytokine signaling pathway	KEGG PATHWAY	oas04920	2	73	0.238654	PCK2|ACSBG1
Vascular smooth muscle contraction	KEGG PATHWAY	oas04270	3	134	0.242207	PLA2G6|PRKACA|MYLK3
Protein export	KEGG PATHWAY	oas03060	1	22	0.249786	SPCS3
Terpenoid backbone biosynthesis	KEGG PATHWAY	oas00900	1	22	0.249786	FNTA
Leishmaniasis	KEGG PATHWAY	oas05140	2	77	0.257038	TGFB3|JAK1
Bacterial invasion of epithelial cells	KEGG PATHWAY	oas05100	2	77	0.257038	CAV2|CAV1
Mannose type O-glycan biosynthesis	KEGG PATHWAY	oas00515	1	23	0.259106	POMK
Purine metabolism	KEGG PATHWAY	oas00230	3	141	0.26549	GMPR2|GUCY2D|PRPS1
Glycosaminoglycan degradation	KEGG PATHWAY	oas00531	1	24	0.26831	HGSNAT
Other types of O-glycan biosynthesis	KEGG PATHWAY	oas00514	1	24	0.26831	MFNG
Insulin signaling pathway	KEGG PATHWAY	oas04910	3	146	0.282283	PCK2|BAD|PRKACA
Maturity onset diabetes of the young	KEGG PATHWAY	oas04950	1	26	0.286379	PAX6
Proximal tubule bicarbonate reclamation	KEGG PATHWAY	oas04964	1	26	0.286379	PCK2
Peroxisome	KEGG PATHWAY	oas04146	2	85	0.293825	ACOX2|PRDX5
Kaposi sarcoma-associated herpesvirus infection	KEGG PATHWAY	oas05167	4	217	0.294845	IRF9|TP53|GNGT2|JAK1
Insulin secretion	KEGG PATHWAY	oas04911	2	86	0.298411	CAMK2D|PRKACA
Oxidative phosphorylation	KEGG PATHWAY	oas00190	3	151	0.299166	LHPP|NDUFA5|NDUFS6
alpha-Linolenic acid metabolism	KEGG PATHWAY	oas00592	1	28	0.304003	PLA2G6
Phototransduction	KEGG PATHWAY	oas04744	1	28	0.304003	GUCY2D
Apoptosis	KEGG PATHWAY	oas04210	3	154	0.309323	BAD|TP53|EIF2AK3
RNA polymerase	KEGG PATHWAY	oas03020	1	29	0.312651	POLR2A
Ribosome biogenesis in eukaryotes	KEGG PATHWAY	oas03008	2	90	0.316705	NOP56|WDR36
Parkinson disease	KEGG PATHWAY	oas05012	3	157	0.319492	NDUFA5|PRKACA|NDUFS6
Circadian rhythm	KEGG PATHWAY	oas04710	1	31	0.329628	CUL1
GnRH signaling pathway	KEGG PATHWAY	oas04912	2	93	0.330354	CAMK2D|PRKACA
Pentose phosphate pathway	KEGG PATHWAY	oas00030	1	32	0.337959	PRPS1
Gastric cancer	KEGG PATHWAY	oas05226	3	163	0.339834	CDKN2B|TGFB3|TP53
Non-alcoholic fatty liver disease (NAFLD)	KEGG PATHWAY	oas04932	3	164	0.343222	EIF2AK3|NDUFA5|NDUFS6
ECM-receptor interaction	KEGG PATHWAY	oas04512	2	96	0.343926	ITGA9|ITGA7
Antigen processing and presentation	KEGG PATHWAY	oas04612	2	96	0.343926	PSME2|PSME1
Prostate cancer	KEGG PATHWAY	oas05215	2	97	0.348431	BAD|TP53
Citrate cycle (TCA cycle)	KEGG PATHWAY	oas00020	1	34	0.354313	PCK2
Small cell lung cancer	KEGG PATHWAY	oas05222	2	100	0.361882	CDKN2B|TP53
Salivary secretion	KEGG PATHWAY	oas04970	2	100	0.361882	CD38|PRKACA
Glyoxylate and dicarboxylate metabolism	KEGG PATHWAY	oas00630	1	35	0.362338	GRHPR
Fructose and mannose metabolism	KEGG PATHWAY	oas00051	1	35	0.362338	GMDS
Choline metabolism in cancer	KEGG PATHWAY	oas05231	2	101	0.366343	SLC44A2|DGKA
Nicotinate and nicotinamide metabolism	KEGG PATHWAY	oas00760	1	36	0.370264	CD38
DNA replication	KEGG PATHWAY	oas03030	1	36	0.370264	RFC2
Linoleic acid metabolism	KEGG PATHWAY	oas00591	1	36	0.370264	PLA2G6
NF-kappa B signaling pathway	KEGG PATHWAY	oas04064	2	104	0.379651	CARD10|IL1R1
Metabolic pathways	KEGG PATHWAY	oas01100	21	1540	0.383593	PCK2|CD38|SAT2|NDUFA5|GUCY2D|NDUFS6|PRPS1|ACOX2|B4GALNT3|COMT|GPAM|PLA2G6|GRHPR|GMDS|ACSBG1|PHOSPHO1|POMK|GMPR2|DGKA|MTAP|HGSNAT
Pancreatic secretion	KEGG PATHWAY	oas04972	2	105	0.384061	CD38|ATP2A3
Human immunodeficiency virus 1 infection	KEGG PATHWAY	oas05170	4	249	0.384519	BAD|CUL1|PAK2|GNGT2
Parathyroid hormone synthesis, secretion and action	KEGG PATHWAY	oas04928	2	106	0.388458	MEF2A|PRKACA
Bladder cancer	KEGG PATHWAY	oas05219	1	40	0.400996	TP53
AGE-RAGE signaling pathway in diabetic complications	KEGG PATHWAY	oas04933	2	111	0.410227	TGFB3|DIAPH1
T cell receptor signaling pathway	KEGG PATHWAY	oas04660	2	112	0.414536	DLG1|PAK2
Serotonergic synapse	KEGG PATHWAY	oas04726	2	113	0.418828	PRKACA|GNGT2
NOD-like receptor signaling pathway	KEGG PATHWAY	oas04621	3	187	0.420299	IRF9|RIPK2|JAK1
Tyrosine metabolism	KEGG PATHWAY	oas00350	1	43	0.42306	COMT
Carbohydrate digestion and absorption	KEGG PATHWAY	oas04973	1	43	0.42306	GNAT3
Chemokine signaling pathway	KEGG PATHWAY	oas04062	3	188	0.423593	BAD|PRKACA|GNGT2
Ovarian steroidogenesis	KEGG PATHWAY	oas04913	1	45	0.437318	PRKACA
Nucleotide excision repair	KEGG PATHWAY	oas03420	1	46	0.444314	RFC2
Vasopressin-regulated water reabsorption	KEGG PATHWAY	oas04962	1	47	0.451224	PRKACA
Fatty acid degradation	KEGG PATHWAY	oas00071	1	47	0.451224	ACSBG1
Glycine, serine and threonine metabolism	KEGG PATHWAY	oas00260	1	48	0.458048	GRHPR
Arginine and proline metabolism	KEGG PATHWAY	oas00330	1	48	0.458048	SAT2
Endocrine and other factor-regulated calcium reabsorption	KEGG PATHWAY	oas04961	1	48	0.458048	PRKACA
Cocaine addiction	KEGG PATHWAY	oas05030	1	49	0.464787	PRKACA
Cytokine-cytokine receptor interaction	KEGG PATHWAY	oas04060	5	358	0.470234	IL1R1|IL5RA|TGFB3|GDF9|GDF11
Sphingolipid signaling pathway	KEGG PATHWAY	oas04071	2	126	0.473092	PPP2R5E|TP53
Ether lipid metabolism	KEGG PATHWAY	oas00565	1	51	0.478016	PLA2G6
Cysteine and methionine metabolism	KEGG PATHWAY	oas00270	1	53	0.490919	MTAP
Amino sugar and nucleotide sugar metabolism	KEGG PATHWAY	oas00520	1	54	0.497251	GMDS
Relaxin signaling pathway	KEGG PATHWAY	oas04926	2	135	0.508828	PRKACA|GNGT2
Malaria	KEGG PATHWAY	oas05144	1	56	0.50968	TGFB3
Regulation of lipolysis in adipocytes	KEGG PATHWAY	oas04923	1	56	0.50968	PRKACA
Estrogen signaling pathway	KEGG PATHWAY	oas04915	2	138	0.520385	FKBP4|PRKACA
Alcoholism	KEGG PATHWAY	oas05034	3	219	0.521786	HAT1|CAMK4|GNGT2
VEGF signaling pathway	KEGG PATHWAY	oas04370	1	60	0.533626	BAD
Signaling pathways regulating pluripotency of stem cells	KEGG PATHWAY	oas04550	2	143	0.539238	PAX6|JAK1
Longevity regulating pathway - multiple species	KEGG PATHWAY	oas04213	1	63	0.550817	PRKACA
Phospholipase D signaling pathway	KEGG PATHWAY	oas04072	2	148	0.557575	GRM4|DGKA
Fatty acid metabolism	KEGG PATHWAY	oas01212	1	65	0.561926	ACSBG1
Jak-STAT signaling pathway	KEGG PATHWAY	oas04630	3	234	0.565934	IL5RA|IRF9|JAK1
Acute myeloid leukemia	KEGG PATHWAY	oas05221	1	67	0.57276	BAD
Central carbon metabolism in cancer	KEGG PATHWAY	oas05230	1	68	0.578077	TP53
Lysine degradation	KEGG PATHWAY	oas00310	1	69	0.583327	SETMAR
Hippo signaling pathway	KEGG PATHWAY	oas04390	2	158	0.592673	DLG1|TGFB3
Renin secretion	KEGG PATHWAY	oas04924	1	71	0.593634	PRKACA
Glycolysis / Gluconeogenesis	KEGG PATHWAY	oas00010	1	72	0.598692	PCK2
Biosynthesis of amino acids	KEGG PATHWAY	oas01230	1	73	0.603686	PRPS1
Thyroid hormone synthesis	KEGG PATHWAY	oas04918	1	73	0.603686	PRKACA
Retinol metabolism	KEGG PATHWAY	oas00830	1	74	0.608619	RDH5
Arachidonic acid metabolism	KEGG PATHWAY	oas00590	1	75	0.613491	PLA2G6
Inflammatory bowel disease (IBD)	KEGG PATHWAY	oas05321	1	75	0.613491	TGFB3
Viral myocarditis	KEGG PATHWAY	oas05416	1	81	0.641477	CAV1
RNA degradation	KEGG PATHWAY	oas03018	1	83	0.650349	WDR61
p53 signaling pathway	KEGG PATHWAY	oas04115	1	83	0.650349	TP53
Tight junction	KEGG PATHWAY	oas04530	2	181	0.665397	DLG1|PRKACA
Prolactin signaling pathway	KEGG PATHWAY	oas04917	1	90	0.679713	CSN2
Complement and coagulation cascades	KEGG PATHWAY	oas04610	1	90	0.679713	F2RL3
Cardiac muscle contraction	KEGG PATHWAY	oas04260	1	90	0.679713	ATP2A3
Herpes simplex virus 1 infection	KEGG PATHWAY	oas05168	5	457	0.68162	IRF9|BAD|TP53|EIF2AK3|JAK1
Progesterone-mediated oocyte maturation	KEGG PATHWAY	oas04914	1	91	0.683702	PRKACA
Gap junction	KEGG PATHWAY	oas04540	1	91	0.683702	PRKACA
PD-L1 expression and PD-1 checkpoint pathway in cancer	KEGG PATHWAY	oas05235	1	92	0.687642	JAK1
Fc gamma R-mediated phagocytosis	KEGG PATHWAY	oas04666	1	94	0.695375	PLA2G6
MicroRNAs in cancer	KEGG PATHWAY	oas05206	2	198	0.712159	TP53|SLC45A3
Influenza A	KEGG PATHWAY	oas05164	2	198	0.712159	IRF9|JAK1
Bile secretion	KEGG PATHWAY	oas04976	1	100	0.717447	PRKACA
Rheumatoid arthritis	KEGG PATHWAY	oas05323	1	101	0.720968	TGFB3
Phosphatidylinositol signaling system	KEGG PATHWAY	oas04070	1	101	0.720968	DGKA
Th1 and Th2 cell differentiation	KEGG PATHWAY	oas04658	1	104	0.731269	JAK1
Insulin resistance	KEGG PATHWAY	oas04931	1	111	0.753854	PCK2
C-type lectin receptor signaling pathway	KEGG PATHWAY	oas04625	1	112	0.756922	IRF9
HIF-1 signaling pathway	KEGG PATHWAY	oas04066	1	113	0.759952	CAMK2D
Chagas disease (American trypanosomiasis)	KEGG PATHWAY	oas05142	1	118	0.774546	TGFB3
Carbon metabolism	KEGG PATHWAY	oas01200	1	127	0.798622	PRPS1
TNF signaling pathway	KEGG PATHWAY	oas04668	1	128	0.801134	RPS6KA4
Yersinia infection	KEGG PATHWAY	oas05135	1	141	0.831079	SKAP2
Spliceosome	KEGG PATHWAY	oas03040	1	155	0.858317	PRPF38A
Breast cancer	KEGG PATHWAY	oas05224	1	155	0.858317	TP53
mTOR signaling pathway	KEGG PATHWAY	oas04150	1	160	0.866944	RRAGD
Cell adhesion molecules (CAMs)	KEGG PATHWAY	oas04514	1	173	0.887002	ITGA9
Rap1 signaling pathway	KEGG PATHWAY	oas04015	1	215	0.933385	F2RL3
Olfactory transduction	KEGG PATHWAY	oas04740	3	1127	0.999932	CAMK2D|GUCY2D|PRKACA
