# Supplementary material for: Selection signatures of wool color in Gangba sheep revealed by genome-wide SNP discovery
Source: BMC Genomics. 2024 Jun 17;25:606. doi: 10.1186/s12864-024-10464-2 (PMC11181613; doi:10.1186/s12864-024-10464-2)
Supplement: Supplementary file 8 — Supplementary Material 8: Table S8. GO enrichment (GBW vs GBB). [file 12864_2024_10464_MOESM8_ESM.xlsx]

## Sheet: Sheet1
Table S8. GO enrichment (GBW vs GBB).
Category	Term	Description	Count	%	PValue	Genes
GOTERM_BP_DIRECT	GO:0044458	motile cilium assembly	3	1.10701	0.0238963	CCDC39, MCIDAS, ZMYND10
GOTERM_BP_DIRECT	GO:0061077	chaperone-mediated protein folding	3	1.10701	0.0324682	DNAJC5, TCP1, PPIB
GOTERM_BP_DIRECT	GO:0033108	mitochondrial respiratory chain complex assembly	2	0.738007	0.0558299	AIFM1, OMA1
GOTERM_BP_DIRECT	GO:2001237	negative regulation of extrinsic apoptotic signaling pathway	3	1.10701	0.0638605	RPS6KB1, PHIP, SCG2
GOTERM_BP_DIRECT	GO:1903980	positive regulation of microglial cell activation	2	0.738007	0.0692959	TREM2, TTBK1
GOTERM_BP_DIRECT	GO:0006536	glutamate metabolic process	2	0.738007	0.0956573	TAT, ALDH18A1
GOTERM_BP_DIRECT	GO:0018105	peptidyl-serine phosphorylation	4	1.47601	0.103115	BRSK1, RPS6KB1, STK4, TTBK1
GOTERM_BP_DIRECT	GO:0051726	regulation of cell cycle	5	1.84502	0.108128	ING3, YEATS2, PCLAF, JADE3, EPC2
GOTERM_BP_DIRECT	GO:0060287	epithelial cilium movement involved in determination of left/right asymmetry	2	0.738007	0.108558	CCDC39, RFX3
GOTERM_BP_DIRECT	GO:1990456	mitochondrion-ER tethering	2	0.738007	0.108558	VMP1, ATP2A2
GOTERM_BP_DIRECT	GO:0090043	regulation of tubulin deacetylation	2	0.738007	0.108558	YEATS2, EP300
GOTERM_BP_DIRECT	GO:0045815	positive regulation of gene expression, epigenetic	2	0.738007	0.108558	EP300, PABPC1L
GOTERM_BP_DIRECT	GO:0000070	mitotic sister chromatid segregation	2	0.738007	0.121276	INO80, RAN
GOTERM_BP_DIRECT	GO:0016240	autophagosome docking	2	0.738007	0.121276	VMP1, ATP2A2
GOTERM_BP_DIRECT	GO:0006044	N-acetylglucosamine metabolic process	2	0.738007	0.121276	GNPDA1, CHST4
GOTERM_BP_DIRECT	GO:0045944	positive regulation of transcription from RNA polymerase II promoter	11	4.05904	0.131275	POU2F1, NFYA, ATXN7, NRIP1, TLR9, RFX3, PSIP1, PHIP, INO80, RRP1B, GLI3
GOTERM_BP_DIRECT	GO:1900121	negative regulation of receptor binding	2	0.738007	0.133813	ATP2A2, PTPRF
GOTERM_BP_DIRECT	GO:0006338	chromatin remodeling	3	1.10701	0.139555	PABPC1L, INO80, ARID1B
GOTERM_BP_DIRECT	GO:0043065	positive regulation of apoptotic process	5	1.84502	0.15036	REST, ING3, EEF1A2, OMA1, RRP1B
GOTERM_BP_DIRECT	GO:0014898	cardiac muscle hypertrophy in response to stress	2	0.738007	0.158356	KDM4A, ATP2A2
GOTERM_BP_DIRECT	GO:0036159	inner dynein arm assembly	2	0.738007	0.158356	CCDC39, ZMYND10
GOTERM_BP_DIRECT	GO:0043923	positive regulation by host of viral transcription	2	0.738007	0.158356	EP300, RRP1B
GOTERM_BP_DIRECT	GO:0007188	adenylate cyclase-modulating G-protein coupled receptor signaling pathway	2	0.738007	0.170367	GNAT3, GNAI2
GOTERM_BP_DIRECT	GO:0080182	histone H3-K4 trimethylation	2	0.738007	0.170367	NFYA, RTF1
GOTERM_BP_DIRECT	GO:0030324	lung development	3	1.10701	0.174554	CCDC39, EP300, GLI3
GOTERM_BP_DIRECT	GO:0006325	chromatin organization	4	1.47601	0.181823	RNF168, KDM4A, ING3, BRD4
GOTERM_BP_DIRECT	GO:0042113	B cell activation	2	0.738007	0.182208	IL4, CHRNA4
GOTERM_BP_DIRECT	GO:0032092	positive regulation of protein binding	3	1.10701	0.1848	EP300, STK4, RAN
GOTERM_BP_DIRECT	GO:0007018	microtubule-based movement	3	1.10701	0.195131	KIFC1, KIF2B, KIF11
GOTERM_BP_DIRECT	GO:0006979	response to oxidative stress	3	1.10701	0.200324	CHRNA4, GPX8, PSIP1
GOTERM_CC_DIRECT	GO:0005829	cytosol	43	15.8672	0.00581847	NOTCH3, USP15, ALAS1, YWHAB, HDLBP, TUBD1, STK4, UACA, TTBK1, GNAI2, SNX1, ATXN1, CCDC91, TFG, AIFM1, ATXN7, NRIP1, DNAJC21, EP300, SNRPD3, ZNF687, SCYL1, CCDC39, ST13, SPINK5, TOMM34, TBC1D2B, PPHLN1, INO80, UPB1, ARID1B, THOC7, PLEKHA7, RBX1, NFKB2, EEF1A1, TREML1, PPM1A, NBEA, XPNPEP3, EIF3E, RPS24, ENGASE
GOTERM_CC_DIRECT	GO:0032777	Piccolo NuA4 histone acetyltransferase complex	2	0.738007	0.0496064	ING3, EPC2
GOTERM_CC_DIRECT	GO:0048471	perinuclear region of cytoplasm	9	3.32103	0.0621865	ADCY10, NDFIP1, YWHAB, SPINK5, PCLAF, TWF2, TGFA, PPIB, TTBK1
GOTERM_CC_DIRECT	GO:0000123	histone acetyltransferase complex	2	0.738007	0.0734833	EP300, JADE3
GOTERM_CC_DIRECT	GO:0005694	chromosome	4	1.47601	0.11902	RSL1D1, HSF2BP, RRP1B, SSRP1
GOTERM_CC_DIRECT	GO:0005654	nucleoplasm	30	11.0701	0.126483	BRSK1, MAPKBP1, NOTCH3, ALAS1, ONECUT2, BNC1, TUBD1, RORB, UACA, TTBK1, GNAI2, NFS1, ATXN1, CCDC91, ATXN7, RAD21, ZNF687, BRD4, POU2F1, NFYA, PPHLN1, RRP1B, PTPN14, ARID1B, PLEKHA7, RBX1, POLR3A, RPS6KB1, PPIB, RAN
GOTERM_CC_DIRECT	GO:0005730	nucleolus	11	4.05904	0.131382	EEF1A1, VMP1, RSL1D1, MAPKBP1, ATXN1, DNAJC21, UTP23, KIF2B, RTF1, GLI3, RAN
GOTERM_CC_DIRECT	GO:0046930	pore complex	2	0.738007	0.141591	VDAC3, PLEKHA7
GOTERM_CC_DIRECT	GO:0015629	actin cytoskeleton	4	1.47601	0.184497	NOTCH3, CLIC5, FLT1, ONECUT2
GOTERM_CC_DIRECT	GO:0031901	early endosome membrane	3	1.10701	0.202996	SNX1, HPS6, SORCS2
GOTERM_CC_DIRECT	GO:0005634	nucleus	32	11.8081	0.267547	USP15, KHDRBS2, BNC1, RORB, GLI3, GLIS1, ZNF280D, DTWD1, HHEX, ATXN1, AIFM1, HINT3, RBBP4, ZNF280C, PCLAF, PKNOX2, KDM4A, PRRX1, RFX3, RPS3A, SSRP1, ZNF75D, MEIS2, NFKB2, RNF168, ADCY10, PPM1A, REST, YEATS2, DPPA4, NBEA, RAN
GOTERM_CC_DIRECT	GO:0016604	nuclear body	5	1.84502	0.293859	MCIDAS, TRIP4, UBXN7, INO80, STK4
GOTERM_CC_DIRECT	GO:0005743	mitochondrial inner membrane	4	1.47601	0.308572	FECH, ROMO1, OMA1, SDHA
GOTERM_CC_DIRECT	GO:0000792	heterochromatin	2	0.738007	0.351357	TCP1, PSIP1
GOTERM_CC_DIRECT	GO:0005802	trans-Golgi network	3	1.10701	0.352039	CCDC91, NBEA, CHST4
GOTERM_CC_DIRECT	GO:0005874	microtubule	4	1.47601	0.360371	KIFC1, TCP1, TUBD1, KIF2B
GOTERM_CC_DIRECT	GO:0044297	cell body	2	0.738007	0.367683	TCP1, GNAI2
GOTERM_CC_DIRECT	GO:0000785	chromatin	4	1.47601	0.384462	RAD21, NRIP1, RFX3, RAN
GOTERM_CC_DIRECT	GO:0005667	transcription factor complex	3	1.10701	0.397211	CREG1, RFX3, EP300
GOTERM_CC_DIRECT	GO:0031594	neuromuscular junction	2	0.738007	0.421669	DNAJC5, TRIP4
GOTERM_CC_DIRECT	GO:0005938	cell cortex	2	0.738007	0.457398	NDFIP1, SPINK5
GOTERM_CC_DIRECT	GO:0016607	nuclear speck	5	1.84502	0.476211	TREML1, RBM39, NRIP1, GLI3, THOC7
GOTERM_CC_DIRECT	GO:0016363	nuclear matrix	2	0.738007	0.477772	ATXN1, RAD21
GOTERM_CC_DIRECT	GO:0005930	axoneme	2	0.738007	0.49093	CCDC39, GLI3
GOTERM_CC_DIRECT	GO:0000139	Golgi membrane	4	1.47601	0.493801	NDFIP1, B3GNT4, SFT2D2, CHST4
GOTERM_CC_DIRECT	GO:0015630	microtubule cytoskeleton	2	0.738007	0.497384	ADCY10, ATXN7
GOTERM_CC_DIRECT	GO:0032587	ruffle membrane	2	0.738007	0.51005	PSD, EEF1A1
GOTERM_CC_DIRECT	GO:0005635	nuclear envelope	2	0.738007	0.516264	AGPAT5, RAN
GOTERM_CC_DIRECT	GO:0045202	synapse	3	1.10701	0.541882	EEF1A2, ARID1B, GNAI2
GOTERM_CC_DIRECT	GO:0090575	RNA polymerase II transcription factor complex	2	0.738007	0.551931	POU2F1, RFX5
GOTERM_CC_DIRECT	GO:0005681	spliceosomal complex	2	0.738007	0.568771	SNRPD3, HNRNPA1
GOTERM_MF_DIRECT	GO:0003713	transcription coactivator activity	7	2.58303	0.007444	MCIDAS, NRIP1, TRIP4, EP300, PSIP1, RRP1B, BRD4
GOTERM_MF_DIRECT	GO:0003682	chromatin binding	8	2.95203	0.0526375	RNF168, POLR3A, DPPA4, ATXN7, PSIP1, SSRP1, GLI3, BRD4
GOTERM_MF_DIRECT	GO:0050321	tau-protein kinase activity	2	0.738007	0.0775427	BRSK1, TTBK1
GOTERM_MF_DIRECT	GO:0003777	microtubule motor activity	3	1.10701	0.0792956	KIFC1, KIF2B, KIF11
GOTERM_MF_DIRECT	GO:0030145	manganese ion binding	3	1.10701	0.116793	PPM1A, XPNPEP3, ME1
GOTERM_MF_DIRECT	GO:0003924	GTPase activity	8	2.95203	0.121233	EEF1A1, GNAT3, EEF1A2, TUBD1, RHOA, RAN, RAB33A, GNAI2
GOTERM_MF_DIRECT	GO:0000978	RNA polymerase II core promoter proximal region sequence-specific DNA binding	8	2.95203	0.140676	POU2F1, ONECUT2, NFYA, NRIP1, RORB, MEIS2, GLI3, NFKB2
GOTERM_MF_DIRECT	GO:0030170	pyridoxal phosphate binding	3	1.10701	0.148408	NFS1, ALAS1, TAT
GOTERM_MF_DIRECT	GO:0038023	signaling receptor activity	3	1.10701	0.153057	NOTCH3, TREM2, TREM1
GOTERM_MF_DIRECT	GO:0048027	mRNA 5'-UTR binding	2	0.738007	0.160477	RSL1D1, UTP23
GOTERM_MF_DIRECT	GO:0070577	lysine-acetylated histone binding	2	0.738007	0.160477	PHIP, BRD4
GOTERM_MF_DIRECT	GO:0035035	histone acetyltransferase binding	2	0.738007	0.193709	TRIP4, GLI3
GOTERM_MF_DIRECT	GO:0046914	transition metal ion binding	2	0.738007	0.204492	TCHHL1, RPTN
GOTERM_MF_DIRECT	GO:0005158	insulin receptor binding	2	0.738007	0.204492	SNX1, PHIP
GOTERM_MF_DIRECT	GO:0008083	growth factor activity	4	1.47601	0.212863	IL4, IGF2, TGFA, BMP15
GOTERM_MF_DIRECT	GO:0031683	G-protein beta/gamma-subunit complex binding	2	0.738007	0.225631	GNAT3, GNAI2
GOTERM_MF_DIRECT	GO:0044183	protein binding involved in protein folding	2	0.738007	0.23599	TCP1, ZMYND10
GOTERM_MF_DIRECT	GO:0000287	magnesium ion binding	5	1.84502	0.243751	BRSK1, PPM1A, ATP8B4, STK4, RAN
GOTERM_MF_DIRECT	GO:0005154	epidermal growth factor receptor binding	2	0.738007	0.266246	SNX1, TGFA
GOTERM_MF_DIRECT	GO:0042826	histone deacetylase binding	3	1.10701	0.279845	YWHAB, NRIP1, GLI3
GOTERM_MF_DIRECT	GO:0030331	estrogen receptor binding	2	0.738007	0.285751	NRIP1, TRIP4
GOTERM_MF_DIRECT	GO:0035091	phosphatidylinositol binding	3	1.10701	0.294701	SNX1, PIK3C2G, SNX22
GOTERM_MF_DIRECT	GO:0005525	GTP binding	8	2.95203	0.301186	EEF1A1, GNAT3, EEF1A2, TUBD1, RHOA, RAN, RAB33A, GNAI2
GOTERM_MF_DIRECT	GO:0046872	metal ion binding	21	7.74908	0.326407	KDM4A, RNF14, GMPR, ATP2A2, JADE3, OMA1, STK4, COX5A, GLI3, GLIS1, RNFT1, RNF168, NFS1, ING3, CSRP2, ZC3H7A, ME1, RLIM, ENPP4, ZMYND10, ADAMTS7
GOTERM_MF_DIRECT	GO:0071949	FAD binding	2	0.738007	0.341226	AIFM1, COQ6
GOTERM_MF_DIRECT	GO:0004712	protein serine/threonine/tyrosine kinase activity	5	1.84502	0.344671	CAMK2D, FLT1, RPS6KB1, TYRO3, STK4
GOTERM_MF_DIRECT	GO:0003746	translation elongation factor activity	2	0.738007	0.350045	EEF1A1, EEF1A2
GOTERM_MF_DIRECT	GO:0001228	transcriptional activator activity, RNA polymerase II transcription regulatory region sequence-specific binding	6	2.21402	0.367148	ONECUT2, RFX5, RORB, MEIS2, GLIS1, NFKB2
GOTERM_MF_DIRECT	GO:0000977	RNA polymerase II regulatory region sequence-specific DNA binding	3	1.10701	0.367971	RFX5, GLI3, GLIS1
GOTERM_MF_DIRECT	GO:0003730	mRNA 3'-UTR binding	2	0.738007	0.375805	RSL1D1, UTP23
GOTERM_MF_DIRECT	GO:0005518	collagen binding	2	0.738007	0.384164	C1QTNF1, ABI3BP
