# Supplementary material for: Selection signatures of wool color in Gangba sheep revealed by genome-wide SNP discovery
Source: BMC Genomics. 2024 Jun 17;25:606. doi: 10.1186/s12864-024-10464-2 (PMC11181613; doi:10.1186/s12864-024-10464-2)
Supplement: Supplementary file 9 — Supplementary Material 9: Table S9. KEGG enrichment (GBW vs GBB). [file 12864_2024_10464_MOESM9_ESM.xlsx]

## Sheet: Sheet1
Table S9. KEGG enrichment (GBW vs GBB).
#Term	Database	ID	Input number	Background number	P-Value	Input
RNA transport	KEGG PATHWAY	oas03013	8	178	0.00067928	PABPC1L|RAN|EEF1A1|EEF1A2|RPP25|EIF3E|THOC7|NUP205
Oocyte meiosis	KEGG PATHWAY	oas04114	6	121	0.00197464	CCNB1|CAMK2D|PPP2R5E|YWHAB|RBX1|ANAPC7
Pathways in cancer	KEGG PATHWAY	oas05200	14	551	0.00214912	TGFA|IGF2|CAMK2D|TFG|RPS6KB1|NOTCH3|GLI3|IL4|STK4|RBX1|RHOA|EP300|GNAI2|NFKB2
Cell cycle	KEGG PATHWAY	oas04110	6	129	0.00268264	CCNB1|RAD21|YWHAB|RBX1|EP300|ANAPC7
Metabolic pathways	KEGG PATHWAY	oas01100	28	1540	0.00295378	PI4KB|PPCDC|GNPDA1|ME1|ADCY10|UPB1|UGT1A6|FECH|COX5A|B3GNT4|ITPKA|ALAS1|ALDH18A1|AMD1|TAT|ENPP4|PIK3C2G|PIGU|HMGCR|GGT5|GMPR|MINPP1|GPX8|NFS1|AGPAT5|SDHA|HAO1|COQ6
HIF-1 signaling pathway	KEGG PATHWAY	oas04066	5	113	0.00732893	CAMK2D|RBX1|EP300|RPS6KB1|FLT1
Ubiquinone and other terpenoid-quinone biosynthesis	KEGG PATHWAY	oas00130	2	11	0.00751548	TAT|COQ6
Adherens junction	KEGG PATHWAY	oas04520	4	72	0.00766293	PTPRF|RHOA|EP300|FARP2
Inositol phosphate metabolism	KEGG PATHWAY	oas00562	4	76	0.00915326	ITPKA|MINPP1|PIK3C2G|PI4KB
cAMP signaling pathway	KEGG PATHWAY	oas04024	7	242	0.0143878	ATP2A2|CAMK2D|GLI3|ADCY10|RHOA|EP300|GNAI2
Porphyrin and chlorophyll metabolism	KEGG PATHWAY	oas00860	3	48	0.0152683	ALAS1|UGT1A6|FECH
TGF-beta signaling pathway	KEGG PATHWAY	oas04350	4	93	0.017547	RBX1|RHOA|EP300|RPS6KB1
Pantothenate and CoA biosynthesis	KEGG PATHWAY	oas00770	2	19	0.0191787	UPB1|PPCDC
Adrenergic signaling in cardiomyocytes	KEGG PATHWAY	oas04261	5	154	0.0238665	CACNA2D2|CAMK2D|GNAI2|ATP2A2|PPP2R5E
Tuberculosis	KEGG PATHWAY	oas05152	6	212	0.0248684	TLR9|CAMK2D|RFX5|NFYA|RHOA|EP300
Cholinergic synapse	KEGG PATHWAY	oas04725	4	111	0.0304257	CAMK2D|CHRNA4|GNAI2|KCNQ2
Legionellosis	KEGG PATHWAY	oas05134	3	68	0.0361554	EEF1A1|EEF1A2|NFKB2
Thyroid hormone signaling pathway	KEGG PATHWAY	oas04919	4	121	0.039469	EP300|SLC16A2|ATP2A2|NOTCH3
MAPK signaling pathway	KEGG PATHWAY	oas04010	7	305	0.0418224	TGFA|IGF2|PPM1A|STK4|CACNA2D2|NFKB2|FLT1
Ras signaling pathway	KEGG PATHWAY	oas04014	6	242	0.0424709	TGFA|IGF2|SYNGAP1|STK4|RHOA|FLT1
Renal cell carcinoma	KEGG PATHWAY	oas05211	3	73	0.0428711	TGFA|RBX1|EP300
Sphingolipid signaling pathway	KEGG PATHWAY	oas04071	4	126	0.0445057	PPP2R5E|RHOA|GNAI2|SGPP1
Circadian rhythm	KEGG PATHWAY	oas04710	2	31	0.0445286	RBX1|RORB
Human immunodeficiency virus 1 infection	KEGG PATHWAY	oas05170	6	249	0.0474739	CCNB1|RPS6KB1|CD247|AP1S3|RBX1|GNAI2
Taste transduction	KEGG PATHWAY	oas04742	3	78	0.0501643	KCNK5|GNAT3|TAS2R40
Axon guidance	KEGG PATHWAY	oas04360	5	191	0.0510967	CAMK2D|RHOA|SEMA3B|GNAI2|PLXNA1
Apelin signaling pathway	KEGG PATHWAY	oas04371	4	138	0.0579914	GNAI2|RPS6KB1|ADCY10|NOTCH3
ErbB signaling pathway	KEGG PATHWAY	oas04012	3	89	0.0681587	TGFA|CAMK2D|RPS6KB1
Phenylalanine, tyrosine and tryptophan biosynthesis	KEGG PATHWAY	oas00400	1	6	0.0692963	TAT
Cardiac muscle contraction	KEGG PATHWAY	oas04260	3	90	0.0699221	CACNA2D2|COX5A|ATP2A2
Progesterone-mediated oocyte maturation	KEGG PATHWAY	oas04914	3	91	0.071706	CCNB1|GNAI2|ANAPC7
Colorectal cancer	KEGG PATHWAY	oas05210	3	92	0.0735102	TGFA|RHOA|RPS6KB1
PD-L1 expression and PD-1 checkpoint pathway in cancer	KEGG PATHWAY	oas05235	3	92	0.0735102	CD247|RPS6KB1|TLR9
Oxytocin signaling pathway	KEGG PATHWAY	oas04921	4	154	0.0789773	CACNA2D2|CAMK2D|RHOA|GNAI2
Circadian entrainment	KEGG PATHWAY	oas04713	3	96	0.0809265	CAMK2D|GNAI2|ADCY10
Proteasome	KEGG PATHWAY	oas03050	2	45	0.0831634	POMP|PSMD1
Parkinson disease	KEGG PATHWAY	oas05012	4	157	0.0832819	SDHA|VDAC3|GNAI2|COX5A
Phosphatidylinositol signaling system	KEGG PATHWAY	oas04070	3	101	0.0906308	ITPKA|PIK3C2G|PI4KB
Arginine and proline metabolism	KEGG PATHWAY	oas00330	2	48	0.0924184	ALDH18A1|AMD1
Melanogenesis	KEGG PATHWAY	oas04916	3	103	0.0946425	CAMK2D|EP300|GNAI2
Th1 and Th2 cell differentiation	KEGG PATHWAY	oas04658	3	104	0.0966753	IL4|CD247|NOTCH3
Sulfur relay system	KEGG PATHWAY	oas04122	1	9	0.09751	NFS1
Wnt signaling pathway	KEGG PATHWAY	oas04310	4	168	0.100019	CAMK2D|RBX1|RHOA|EP300
Parathyroid hormone synthesis, secretion and action	KEGG PATHWAY	oas04928	3	106	0.100794	RUNX2|RHOA|GNAI2
Notch signaling pathway	KEGG PATHWAY	oas04330	2	51	0.101956	EP300|NOTCH3
cGMP-PKG signaling pathway	KEGG PATHWAY	oas04022	4	171	0.104835	VDAC3|RHOA|GNAI2|ATP2A2
Cysteine and methionine metabolism	KEGG PATHWAY	oas00270	2	53	0.108458	TAT|AMD1
Viral carcinogenesis	KEGG PATHWAY	oas05203	5	244	0.112429	YWHAB|VDAC3|RHOA|EP300|NFKB2
T cell receptor signaling pathway	KEGG PATHWAY	oas04660	3	112	0.113558	RHOA|CD247|IL4
Intestinal immune network for IgA production	KEGG PATHWAY	oas04672	2	55	0.115067	TNFRSF17|IL4
Human T-cell leukemia virus 1 infection	KEGG PATHWAY	oas05166	5	246	0.115236	RAN|VDAC3|NFKB2|EP300|ANAPC7
PI3K-Akt signaling pathway	KEGG PATHWAY	oas04151	7	398	0.122366	TGFA|IGF2|RPS6KB1|IL4|YWHAB|PPP2R5E|FLT1
Thermogenesis	KEGG PATHWAY	oas04714	5	251	0.122399	SDHA|ARID1B|RPS6KB1|COX5A|ADCY10
Hepatocellular carcinoma	KEGG PATHWAY	oas05225	4	184	0.126878	TGFA|ARID1B|RPS6KB1|IGF2
Chagas disease (American trypanosomiasis)	KEGG PATHWAY	oas05142	3	118	0.126899	CD247|GNAI2|TLR9
Ribosome	KEGG PATHWAY	oas03010	5	258	0.132765	RPL10A|RPS24|RPS3A|RPS15A|RPL9
Taurine and hypotaurine metabolism	KEGG PATHWAY	oas00430	1	13	0.133807	GGT5
Glycosaminoglycan biosynthesis - keratan sulfate	KEGG PATHWAY	oas00533	1	14	0.142652	CHST4
AMPK signaling pathway	KEGG PATHWAY	oas04152	3	125	0.143128	PPP2R5E|RPS6KB1|HMGCR
Glutathione metabolism	KEGG PATHWAY	oas00480	2	64	0.145948	GPX8|GGT5
Carbon metabolism	KEGG PATHWAY	oas01200	3	127	0.147886	SDHA|HAO1|ME1
Non-small cell lung cancer	KEGG PATHWAY	oas05223	2	66	0.153026	TGFA|STK4
Dopaminergic synapse	KEGG PATHWAY	oas04728	3	132	0.160001	CAMK2D|PPP2R5E|GNAI2
Calcium signaling pathway	KEGG PATHWAY	oas04020	4	203	0.162205	ITPKA|CAMK2D|ATP2A2|VDAC3
Long-term potentiation	KEGG PATHWAY	oas04720	2	69	0.163764	CAMK2D|EP300
FoxO signaling pathway	KEGG PATHWAY	oas04068	3	138	0.174919	CCNB1|EP300|STK4
Biosynthesis of amino acids	KEGG PATHWAY	oas01230	2	73	0.178279	TAT|ALDH18A1
Thyroid hormone synthesis	KEGG PATHWAY	oas04918	2	73	0.178279	TG|GPX8
Huntington disease	KEGG PATHWAY	oas05016	4	212	0.180063	SDHA|VDAC3|EP300|COX5A
Purine metabolism	KEGG PATHWAY	oas00230	3	141	0.18252	ENPP4|ADCY10|GMPR
Thiamine metabolism	KEGG PATHWAY	oas00730	1	19	0.185543	NFS1
Gastric acid secretion	KEGG PATHWAY	oas04971	2	75	0.185609	CAMK2D|GNAI2
Arachidonic acid metabolism	KEGG PATHWAY	oas00590	2	75	0.185609	GPX8|GGT5
Pancreatic cancer	KEGG PATHWAY	oas05212	2	75	0.185609	TGFA|RPS6KB1
Proteoglycans in cancer	KEGG PATHWAY	oas05205	4	215	0.186157	CAMK2D|IGF2|RHOA|RPS6KB1
Rap1 signaling pathway	KEGG PATHWAY	oas04015	4	215	0.186157	FARP2|RHOA|GNAI2|FLT1
Glioma	KEGG PATHWAY	oas05214	2	76	0.189291	TGFA|CAMK2D
Arrhythmogenic right ventricular cardiomyopathy (ARVC)	KEGG PATHWAY	oas05412	2	76	0.189291	CACNA2D2|ATP2A2
Autoimmune thyroid disease	KEGG PATHWAY	oas05320	2	76	0.189291	TG|IL4
Bacterial invasion of epithelial cells	KEGG PATHWAY	oas05100	2	77	0.192982	RHOA|SEPT2
Glycosaminoglycan biosynthesis - chondroitin sulfate / dermatan sulfate	KEGG PATHWAY	oas00532	1	20	0.193861	CHST15
Other glycan degradation	KEGG PATHWAY	oas00511	1	22	0.210245	ENGASE
Terpenoid backbone biosynthesis	KEGG PATHWAY	oas00900	1	22	0.210245	HMGCR
Pertussis	KEGG PATHWAY	oas05133	2	82	0.211567	RHOA|GNAI2
EGFR tyrosine kinase inhibitor resistance	KEGG PATHWAY	oas01521	2	83	0.215306	TGFA|RPS6KB1
Phenylalanine metabolism	KEGG PATHWAY	oas00360	1	23	0.218311	TAT
Breast cancer	KEGG PATHWAY	oas05224	3	155	0.219047	NFKB2|RPS6KB1|NOTCH3
Peroxisome	KEGG PATHWAY	oas04146	2	85	0.222801	SLC25A17|HAO1
Ribosome biogenesis in eukaryotes	KEGG PATHWAY	oas03008	2	90	0.241619	RAN|RPP25
Drug metabolism - other enzymes	KEGG PATHWAY	oas00983	2	90	0.241619	UPB1|UGT1A6
Glycosylphosphatidylinositol (GPI)-anchor biosynthesis	KEGG PATHWAY	oas00563	1	26	0.242023	PIGU
Maturity onset diabetes of the young	KEGG PATHWAY	oas04950	1	26	0.242023	HHEX
Hypertrophic cardiomyopathy (HCM)	KEGG PATHWAY	oas05410	2	92	0.249169	CACNA2D2|ATP2A2
Cellular senescence	KEGG PATHWAY	oas04218	3	169	0.2569	VDAC3|CCNB1|RBBP4
Dilated cardiomyopathy (DCM)	KEGG PATHWAY	oas05414	2	95	0.260505	CACNA2D2|ATP2A2
Antigen processing and presentation	KEGG PATHWAY	oas04612	2	96	0.264286	RFX5|NFYA
Endocrine resistance	KEGG PATHWAY	oas01522	2	96	0.264286	RPS6KB1|NOTCH3
Glycosphingolipid biosynthesis - lacto and neolacto series	KEGG PATHWAY	oas00601	1	29	0.265017	B3GNT4
RNA polymerase	KEGG PATHWAY	oas03020	1	29	0.265017	POLR3A
Protein processing in endoplasmic reticulum	KEGG PATHWAY	oas04141	3	172	0.265133	RBX1|DNAJA1|DNAJC5
Prostate cancer	KEGG PATHWAY	oas05215	2	97	0.268066	TGFA|EP300
Ascorbate and aldarate metabolism	KEGG PATHWAY	oas00053	1	30	0.272527	UGT1A6
mRNA surveillance pathway	KEGG PATHWAY	oas03015	2	99	0.275626	PPP2R5E|PABPC1L
Hepatitis B	KEGG PATHWAY	oas05161	3	183	0.295554	YWHAB|VDAC3|EP300
Pancreatic secretion	KEGG PATHWAY	oas04972	2	105	0.29827	RHOA|ATP2A2
Primary immunodeficiency	KEGG PATHWAY	oas05340	1	34	0.301807	RFX5
Citrate cycle (TCA cycle)	KEGG PATHWAY	oas00020	1	34	0.301807	SDHA
Endocytosis	KEGG PATHWAY	oas04144	4	269	0.304473	RHOA|GBF1|SNX1|PSD
Alzheimer disease	KEGG PATHWAY	oas05010	3	187	0.306678	SDHA|COX5A|ATP2A2
Asthma	KEGG PATHWAY	oas05310	1	35	0.308942	IL4
Glyoxylate and dicarboxylate metabolism	KEGG PATHWAY	oas00630	1	35	0.308942	HAO1
Glucagon signaling pathway	KEGG PATHWAY	oas04922	2	108	0.309555	CAMK2D|EP300
Transcriptional misregulation in cancer	KEGG PATHWAY	oas05202	3	189	0.312247	RUNX2|HHEX|FLT1
Necroptosis	KEGG PATHWAY	oas04217	3	190	0.315032	CAMK2D|VDAC3|AIFM1
Insulin resistance	KEGG PATHWAY	oas04931	2	111	0.320802	PTPRF|RPS6KB1
C-type lectin receptor signaling pathway	KEGG PATHWAY	oas04625	2	112	0.324541	RHOA|NFKB2
beta-Alanine metabolism	KEGG PATHWAY	oas00410	1	38	0.329913	UPB1
Pentose and glucuronate interconversions	KEGG PATHWAY	oas00040	1	38	0.329913	UGT1A6
African trypanosomiasis	KEGG PATHWAY	oas05143	1	39	0.336762	TLR9
MicroRNAs in cancer	KEGG PATHWAY	oas05206	3	198	0.337323	RHOA|EP300|NOTCH3
Leukocyte transendothelial migration	KEGG PATHWAY	oas04670	2	117	0.343154	RHOA|GNAI2
Thyroid cancer	KEGG PATHWAY	oas05216	1	41	0.350251	TFG
Nicotine addiction	KEGG PATHWAY	oas05033	1	41	0.350251	CHRNA4
Pyruvate metabolism	KEGG PATHWAY	oas00620	1	41	0.350251	ME1
Th17 cell differentiation	KEGG PATHWAY	oas04659	2	120	0.354244	IL4|CD247
Carbohydrate digestion and absorption	KEGG PATHWAY	oas04973	1	43	0.363466	GNAT3
Tyrosine metabolism	KEGG PATHWAY	oas00350	1	43	0.363466	TAT
Neurotrophin signaling pathway	KEGG PATHWAY	oas04722	2	125	0.372577	CAMK2D|RHOA
Ovarian steroidogenesis	KEGG PATHWAY	oas04913	1	45	0.376413	BMP15
Platelet activation	KEGG PATHWAY	oas04611	2	127	0.379853	RHOA|GNAI2
Nucleotide excision repair	KEGG PATHWAY	oas03420	1	46	0.382788	RBX1
Ferroptosis	KEGG PATHWAY	oas04216	1	48	0.395344	VDAC3
Glycine, serine and threonine metabolism	KEGG PATHWAY	oas00260	1	48	0.395344	ALAS1
Cocaine addiction	KEGG PATHWAY	oas05030	1	49	0.401526	GNAI2
Hedgehog signaling pathway	KEGG PATHWAY	oas04340	1	49	0.401526	GLI3
Osteoclast differentiation	KEGG PATHWAY	oas04380	2	134	0.405027	NFKB2|TREM2
Relaxin signaling pathway	KEGG PATHWAY	oas04926	2	135	0.408584	RXFP3|GNAI2
Cholesterol metabolism	KEGG PATHWAY	oas04979	1	51	0.413702	VDAC3
Estrogen signaling pathway	KEGG PATHWAY	oas04915	2	138	0.419192	TGFA|GNAI2
Sphingolipid metabolism	KEGG PATHWAY	oas00600	1	53	0.425632	SGPP1
Amino sugar and nucleotide sugar metabolism	KEGG PATHWAY	oas00520	1	54	0.431505	GNPDA1
Malaria	KEGG PATHWAY	oas05144	1	56	0.443073	TLR9
Regulation of lipolysis in adipocytes	KEGG PATHWAY	oas04923	1	56	0.443073	GNAI2
Insulin signaling pathway	KEGG PATHWAY	oas04910	2	146	0.446996	PTPRF|RPS6KB1
Pyrimidine metabolism	KEGG PATHWAY	oas00240	1	57	0.448769	UPB1
Phospholipase D signaling pathway	KEGG PATHWAY	oas04072	2	148	0.45383	RHOA|AGPAT5
Long-term depression	KEGG PATHWAY	oas04730	1	58	0.454407	GNAI2
Ubiquitin mediated proteolysis	KEGG PATHWAY	oas04120	2	149	0.45723	RBX1|ANAPC7
Oxidative phosphorylation	KEGG PATHWAY	oas00190	2	151	0.463992	SDHA|COX5A
Epstein-Barr virus infection	KEGG PATHWAY	oas05169	3	245	0.465424	NFKB2|CD247|PSMD1
Allograft rejection	KEGG PATHWAY	oas05330	1	60	0.465511	IL4
Spliceosome	KEGG PATHWAY	oas03040	2	155	0.477366	HNRNPA1|SNRPD3
Glycerolipid metabolism	KEGG PATHWAY	oas00561	1	63	0.481746	AGPAT5
Longevity regulating pathway - multiple species	KEGG PATHWAY	oas04213	1	63	0.481746	RPS6KB1
Human cytomegalovirus infection	KEGG PATHWAY	oas05163	3	255	0.491396	GNAI2|RHOA|RPS6KB1
mTOR signaling pathway	KEGG PATHWAY	oas04150	2	160	0.493795	RHOA|RPS6KB1
Cushing syndrome	KEGG PATHWAY	oas04934	2	161	0.497042	CAMK2D|GNAI2
Basal cell carcinoma	KEGG PATHWAY	oas05217	1	66	0.49749	GLI3
Aminoacyl-tRNA biosynthesis	KEGG PATHWAY	oas00970	1	66	0.49749	NARS
Acute myeloid leukemia	KEGG PATHWAY	oas05221	1	67	0.502631	RPS6KB1
Mitophagy - animal	KEGG PATHWAY	oas04137	1	67	0.502631	USP15
Fc epsilon RI signaling pathway	KEGG PATHWAY	oas04664	1	67	0.502631	IL4
Non-alcoholic fatty liver disease (NAFLD)	KEGG PATHWAY	oas04932	2	164	0.506702	SDHA|COX5A
Amphetamine addiction	KEGG PATHWAY	oas05031	1	68	0.50772	CAMK2D
Steroid hormone biosynthesis	KEGG PATHWAY	oas00140	1	69	0.512757	UGT1A6
Renin secretion	KEGG PATHWAY	oas04924	1	71	0.522677	GNAI2
Glycolysis / Gluconeogenesis	KEGG PATHWAY	oas00010	1	72	0.527562	MINPP1
Cytosolic DNA-sensing pathway	KEGG PATHWAY	oas04623	1	74	0.537182	POLR3A
Retinol metabolism	KEGG PATHWAY	oas00830	1	74	0.537182	UGT1A6
Drug metabolism - cytochrome P450	KEGG PATHWAY	oas00982	1	75	0.541918	UGT1A6
Inflammatory bowel disease (IBD)	KEGG PATHWAY	oas05321	1	75	0.541918	IL4
Human papillomavirus infection	KEGG PATHWAY	oas05165	4	376	0.544523	PPP2R5E|EP300|RPS6KB1|NOTCH3
Hepatitis C	KEGG PATHWAY	oas05160	2	178	0.550158	YWHAB|EIF3E
Leishmaniasis	KEGG PATHWAY	oas05140	1	77	0.551247	IL4
B cell receptor signaling pathway	KEGG PATHWAY	oas04662	1	78	0.55584	DAPP1
Metabolism of xenobiotics by cytochrome P450	KEGG PATHWAY	oas00980	1	80	0.564886	UGT1A6
NOD-like receptor signaling pathway	KEGG PATHWAY	oas04621	2	187	0.576646	VDAC3|RHOA
RNA degradation	KEGG PATHWAY	oas03018	1	83	0.578113	PABPC1L
p53 signaling pathway	KEGG PATHWAY	oas04115	1	83	0.578113	CCNB1
Chemokine signaling pathway	KEGG PATHWAY	oas04062	2	188	0.579518	RHOA|GNAI2
PPAR signaling pathway	KEGG PATHWAY	oas03320	1	86	0.590938	ME1
Insulin secretion	KEGG PATHWAY	oas04911	1	86	0.590938	CAMK2D
GABAergic synapse	KEGG PATHWAY	oas04727	1	87	0.595126	GNAI2
Longevity regulating pathway	KEGG PATHWAY	oas04211	1	90	0.607437	RPS6KB1
Gap junction	KEGG PATHWAY	oas04540	1	91	0.611457	GNAI2
IL-17 signaling pathway	KEGG PATHWAY	oas04657	1	92	0.615436	IL4
Chemical carcinogenesis	KEGG PATHWAY	oas05204	1	93	0.619374	UGT1A6
GnRH signaling pathway	KEGG PATHWAY	oas04912	1	93	0.619374	CAMK2D
Morphine addiction	KEGG PATHWAY	oas05032	1	94	0.623272	GNAI2
Fc gamma R-mediated phagocytosis	KEGG PATHWAY	oas04666	1	94	0.623272	RPS6KB1
Focal adhesion	KEGG PATHWAY	oas04510	2	208	0.63396	RHOA|FLT1
Aldosterone synthesis and secretion	KEGG PATHWAY	oas04925	1	99	0.642174	CAMK2D
Bile secretion	KEGG PATHWAY	oas04976	1	100	0.64584	HMGCR
Rheumatoid arthritis	KEGG PATHWAY	oas05323	1	101	0.649468	FLT1
Choline metabolism in cancer	KEGG PATHWAY	oas05231	1	101	0.649468	RPS6KB1
Glycerophospholipid metabolism	KEGG PATHWAY	oas00564	1	102	0.653059	AGPAT5
NF-kappa B signaling pathway	KEGG PATHWAY	oas04064	1	104	0.660131	NFKB2
Inflammatory mediator regulation of TRP channels	KEGG PATHWAY	oas04750	1	106	0.66706	CAMK2D
Glutamatergic synapse	KEGG PATHWAY	oas04724	1	109	0.67719	GNAI2
Serotonergic synapse	KEGG PATHWAY	oas04726	1	113	0.690221	GNAI2
Jak-STAT signaling pathway	KEGG PATHWAY	oas04630	2	234	0.696316	IL4|EP300
Hematopoietic cell lineage	KEGG PATHWAY	oas04640	1	117	0.702728	IL4
Toll-like receptor signaling pathway	KEGG PATHWAY	oas04620	1	119	0.708791	TLR9
Cytokine-cytokine receptor interaction	KEGG PATHWAY	oas04060	3	358	0.715296	TNFRSF17|IL4|BMP15
Protein digestion and absorption	KEGG PATHWAY	oas04974	1	123	0.720551	KCNK5
Lysosome	KEGG PATHWAY	oas04142	1	126	0.729059	AP1S3
Toxoplasmosis	KEGG PATHWAY	oas05145	1	127	0.731837	GNAI2
Neuroactive ligand-receptor interaction	KEGG PATHWAY	oas04080	3	372	0.738988	CHRNA4|RXFP3|GZMA
Autophagy - animal	KEGG PATHWAY	oas04140	1	133	0.74792	RPS6KB1
Vascular smooth muscle contraction	KEGG PATHWAY	oas04270	1	134	0.750506	RHOA
Yersinia infection	KEGG PATHWAY	oas05135	1	141	0.76788	RHOA
Natural killer cell mediated cytotoxicity	KEGG PATHWAY	oas04650	1	147	0.781809	CD247
Fluid shear stress and atherosclerosis	KEGG PATHWAY	oas05418	1	149	0.786264	RHOA
Retrograde endocannabinoid signaling	KEGG PATHWAY	oas04723	1	152	0.792778	GNAI2
Apoptosis	KEGG PATHWAY	oas04210	1	154	0.79701	AIFM1
Hippo signaling pathway	KEGG PATHWAY	oas04390	1	158	0.805217	YWHAB
Gastric cancer	KEGG PATHWAY	oas05226	1	163	0.815013	RPS6KB1
Measles	KEGG PATHWAY	oas05162	1	168	0.824319	TLR9
Cell adhesion molecules (CAMs)	KEGG PATHWAY	oas04514	1	173	0.833157	PTPRF
Systemic lupus erythematosus	KEGG PATHWAY	oas05322	1	175	0.836567	SNRPD3
Tight junction	KEGG PATHWAY	oas04530	1	181	0.846387	RHOA
Influenza A	KEGG PATHWAY	oas05164	1	198	0.87113	EP300
Kaposi sarcoma-associated herpesvirus infection	KEGG PATHWAY	oas05167	1	217	0.894113	EP300
Alcoholism	KEGG PATHWAY	oas05034	1	219	0.896281	GNAI2
Regulation of actin cytoskeleton	KEGG PATHWAY	oas04810	1	219	0.896281	RHOA
Herpes simplex virus 1 infection	KEGG PATHWAY	oas05168	2	457	0.949648	TLR9|POU2F1
Olfactory transduction	KEGG PATHWAY	oas04740	2	1127	0.999904	CAMK2D|NCALD
