# Supplementary material for: Selection signatures of wool color in Gangba sheep revealed by genome-wide SNP discovery
Source: BMC Genomics. 2024 Jun 17;25:606. doi: 10.1186/s12864-024-10464-2 (PMC11181613; doi:10.1186/s12864-024-10464-2)
Supplement: Supplementary file 10 — Supplementary Material 10: Table S10. GO enrichment (shared genes). [file 12864_2024_10464_MOESM10_ESM.xlsx]

## Sheet: Sheet1
Table S10. GO enrichment analysis (shared genes).
Category	Term		Count	%	PValue	Genes
GOTERM_BP_DIRECT	GO:0007165	signal transduction	1	0.108225	1	PPP2R5E
GOTERM_BP_DIRECT	GO:0030324	lung development	1	0.108225	1	CCDC39
GOTERM_BP_DIRECT	GO:0051649	establishment of localization in cell	1	0.108225	1	CCDC39
GOTERM_BP_DIRECT	GO:0050917	sensory perception of umami taste	1	0.108225	1	GNAT3
GOTERM_BP_DIRECT	GO:0050916	sensory perception of sweet taste	1	0.108225	1	GNAT3
GOTERM_BP_DIRECT	GO:0015914	phospholipid transport	1	0.108225	1	ATP8B4
GOTERM_BP_DIRECT	GO:0001947	heart looping	1	0.108225	1	CCDC39
GOTERM_BP_DIRECT	GO:0003356	regulation of cilium beat frequency	1	0.108225	1	CCDC39
GOTERM_BP_DIRECT	GO:0007188	adenylate cyclase-modulating G-protein coupled receptor signaling pathway	1	0.108225	1	GNAT3
GOTERM_BP_DIRECT	GO:0060287	epithelial cilium movement involved in determination of left/right asymmetry	1	0.108225	1	CCDC39
GOTERM_BP_DIRECT	GO:0071907	determination of digestive tract left/right asymmetry	1	0.108225	1	CCDC39
GOTERM_BP_DIRECT	GO:0044458	motile cilium assembly	1	0.108225	1	CCDC39
GOTERM_BP_DIRECT	GO:0036159	inner dynein arm assembly	1	0.108225	1	CCDC39
GOTERM_BP_DIRECT	GO:0007420	brain development	1	0.108225	1	CCDC39
GOTERM_BP_DIRECT	GO:0050913	sensory perception of bitter taste	1	0.108225	1	GNAT3
GOTERM_BP_DIRECT	GO:0090660	cerebrospinal fluid circulation	1	0.108225	1	CCDC39
GOTERM_BP_DIRECT	GO:0061512	protein localization to cilium	1	0.108225	1	CCDC39
GOTERM_BP_DIRECT	GO:0030317	flagellated sperm motility	1	0.108225	1	CCDC39
GOTERM_BP_DIRECT	GO:0035469	determination of pancreatic left/right asymmetry	1	0.108225	1	CCDC39
GOTERM_BP_DIRECT	GO:0071910	determination of liver left/right asymmetry	1	0.108225	1	CCDC39
GOTERM_CC_DIRECT	GO:0005737	cytoplasm	1	0.108225	1	GNAT3
GOTERM_CC_DIRECT	GO:1990531	Lem3p-Dnf1p complex	1	0.108225	1	ATP8B4
GOTERM_CC_DIRECT	GO:0016021	integral component of membrane	1	0.108225	1	ATP8B4
GOTERM_CC_DIRECT	GO:0000159	protein phosphatase type 2A complex	1	0.108225	1	PPP2R5E
GOTERM_CC_DIRECT	GO:0005794	Golgi apparatus	1	0.108225	1	ATP8B4
GOTERM_CC_DIRECT	GO:0005886	plasma membrane	1	0.108225	1	ATP8B4
GOTERM_CC_DIRECT	GO:0005834	heterotrimeric G-protein complex	1	0.108225	1	GNAT3
GOTERM_CC_DIRECT	GO:0005930	axoneme	1	0.108225	1	CCDC39
GOTERM_CC_DIRECT	GO:0097729	9+2 motile cilium	1	0.108225	1	CCDC39
GOTERM_CC_DIRECT	GO:0005576	extracellular region	1	0.108225	1	CCDC39
GOTERM_CC_DIRECT	GO:0005829	cytosol	1	0.108225	1	CCDC39
GOTERM_MF_DIRECT	GO:0003924	GTPase activity	1	0.108225	1	GNAT3
GOTERM_MF_DIRECT	GO:0005525	GTP binding	1	0.108225	1	GNAT3
GOTERM_MF_DIRECT	GO:0031683	G-protein beta/gamma-subunit complex binding	1	0.108225	1	GNAT3
GOTERM_MF_DIRECT	GO:0005524	ATP binding	1	0.108225	1	ATP8B4
GOTERM_MF_DIRECT	GO:0019888	protein phosphatase regulator activity	1	0.108225	1	PPP2R5E
GOTERM_MF_DIRECT	GO:0000287	magnesium ion binding	1	0.108225	1	ATP8B4
