# Supplementary material for: Selection signatures of wool color in Gangba sheep revealed by genome-wide SNP discovery
Source: BMC Genomics. 2024 Jun 17;25:606. doi: 10.1186/s12864-024-10464-2 (PMC11181613; doi:10.1186/s12864-024-10464-2)
Supplement: Supplementary file 11 — Supplementary Material 11: Table S11. KEGG enrichment (shared genes). [file 12864_2024_10464_MOESM11_ESM.xlsx]

## Sheet: Sheet1
Table S11. KEGG enrichment analysis (shared genes).
#Term	Database	ID	Input number	Background number	P-Value	Input
Oocyte meiosis	KEGG PATHWAY	oas04114	2	121	0.000932624	CAMK2D|PPP2R5E
Dopaminergic synapse	KEGG PATHWAY	oas04728	2	132	0.0011052	CAMK2D|PPP2R5E
Adrenergic signaling in cardiomyocytes	KEGG PATHWAY	oas04261	2	154	0.00149287	CAMK2D|PPP2R5E
Thyroid cancer	KEGG PATHWAY	oas05216	1	41	0.0156898	TFG
Carbohydrate digestion and absorption	KEGG PATHWAY	oas04973	1	43	0.0164313	GNAT3
Pathways in cancer	KEGG PATHWAY	oas05200	2	551	0.0174021	CAMK2D|TFG
Amphetamine addiction	KEGG PATHWAY	oas05031	1	68	0.0256587	CAMK2D
Long-term potentiation	KEGG PATHWAY	oas04720	1	69	0.0260262	CAMK2D
Gastric acid secretion	KEGG PATHWAY	oas04971	1	75	0.0282283	CAMK2D
Glioma	KEGG PATHWAY	oas05214	1	76	0.0285949	CAMK2D
Taste transduction	KEGG PATHWAY	oas04742	1	78	0.0293278	GNAT3
Insulin secretion	KEGG PATHWAY	oas04911	1	86	0.0322541	CAMK2D
ErbB signaling pathway	KEGG PATHWAY	oas04012	1	89	0.0333494	CAMK2D
GnRH signaling pathway	KEGG PATHWAY	oas04912	1	93	0.0348081	CAMK2D
Circadian entrainment	KEGG PATHWAY	oas04713	1	96	0.0359008	CAMK2D
Aldosterone synthesis and secretion	KEGG PATHWAY	oas04925	1	99	0.0369924	CAMK2D
mRNA surveillance pathway	KEGG PATHWAY	oas03015	1	99	0.0369924	PPP2R5E
Melanogenesis	KEGG PATHWAY	oas04916	1	103	0.0384461	CAMK2D
Inflammatory mediator regulation of TRP channels	KEGG PATHWAY	oas04750	1	106	0.0395351	CAMK2D
Glucagon signaling pathway	KEGG PATHWAY	oas04922	1	108	0.0402605	CAMK2D
Cholinergic synapse	KEGG PATHWAY	oas04725	1	111	0.0413476	CAMK2D
HIF-1 signaling pathway	KEGG PATHWAY	oas04066	1	113	0.0420718	CAMK2D
Neurotrophin signaling pathway	KEGG PATHWAY	oas04722	1	125	0.0464064	CAMK2D
AMPK signaling pathway	KEGG PATHWAY	oas04152	1	125	0.0464064	PPP2R5E
Sphingolipid signaling pathway	KEGG PATHWAY	oas04071	1	126	0.0467668	PPP2R5E
Oxytocin signaling pathway	KEGG PATHWAY	oas04921	1	154	0.0568089	CAMK2D
Cushing syndrome	KEGG PATHWAY	oas04934	1	161	0.0593044	CAMK2D
Wnt signaling pathway	KEGG PATHWAY	oas04310	1	168	0.0617941	CAMK2D
Protein processing in endoplasmic reticulum	KEGG PATHWAY	oas04141	1	172	0.0632141	DNAJA1
Necroptosis	KEGG PATHWAY	oas04217	1	190	0.0695801	CAMK2D
Axon guidance	KEGG PATHWAY	oas04360	1	191	0.0699327	CAMK2D
Calcium signaling pathway	KEGG PATHWAY	oas04020	1	203	0.0741536	CAMK2D
Tuberculosis	KEGG PATHWAY	oas05152	1	212	0.077308	CAMK2D
Proteoglycans in cancer	KEGG PATHWAY	oas05205	1	215	0.0783573	CAMK2D
cAMP signaling pathway	KEGG PATHWAY	oas04024	1	242	0.0877528	CAMK2D
Ribosome	KEGG PATHWAY	oas03010	1	258	0.0932798	RPS24
Human papillomavirus infection	KEGG PATHWAY	oas05165	1	376	0.13312	PPP2R5E
PI3K-Akt signaling pathway	KEGG PATHWAY	oas04151	1	398	0.140371	PPP2R5E
Olfactory transduction	KEGG PATHWAY	oas04740	1	1127	0.351865	CAMK2D
